# Supplementary material for: Differing Transcriptomic Responses in High Titer versus Low Titer Aedes aegypti Mosquitoes after Oral Infection with Sindbis Virus
Source: Viruses. 2024 Sep 19;16(9):1487. doi: 10.3390/v16091487 (PMC11437473; doi:10.3390/v16091487)
Supplement: Supplementary file 1 [file viruses-16-01487-s001.zip]

Archive with 8 entries (8 files):
- Figure S1.pdf
- Figure S2.pdf
- Figure S3.pdf
- Figure S4.pdf
- Supplementary File S1.pdf
- Supplementary file S1.xlsx
- Table S1.pdf
- Table S2.pdf
