# Supplementary material for: Differing Transcriptomic Responses in High Titer versus Low Titer Aedes aegypti Mosquitoes after Oral Infection with Sindbis Virus
Source: Viruses. 2024 Sep 19;16(9):1487. doi: 10.3390/v16091487 (PMC11437473; doi:10.3390/v16091487)
Supplement: Supplementary file 1 [file viruses-16-01487-s001.zip › Supplementary file S1.xlsx]

## Sheet: Midgut_LTvBF
Minimum fold change = 2							Minimum fold change = 10
	baseMean	log2FoldChange	lfcSE	pvalue	padj			baseMean	log2FoldChange	lfcSE	pvalue	padj
LOC110678065	7.42462	41.8393	3.7162	4.48903e-30	2.24706e-26		LOC110678065	7.42462	41.8393	3.7162	4.48903e-30	2.24706e-26
LOC5570400	11.2834	39.8868	3.02884	3.30346e-40	4.96081e-36		LOC5570400	11.2834	39.8868	3.02884	3.30346e-40	4.96081e-36
LOC110678199	27.5898	33.3958	2.54984	1.29622e-39	9.73263e-36		LOC110678199	27.5898	33.3958	2.54984	1.29622e-39	9.73263e-36
LOC5564633	539.355	32.0102	5.44164	1.49163e-09	1.59998e-06		LOC5564633	539.355	32.0102	5.44164	1.49163e-09	1.59998e-06
LOC110681519	12.218	31.662	5.57983	4.83043e-09	4.8359e-06		LOC110681519	12.218	31.662	5.57983	4.83043e-09	4.8359e-06
LOC110678485	17.8958	29.1931	5.73055	6.31397e-08	5.26761e-05		LOC110678485	17.8958	29.1931	5.73055	6.31397e-08	5.26761e-05
LOC110676149	16.6435	29.0463	2.79261	1.17276e-25	4.40283e-22		LOC110676149	16.6435	29.0463	2.79261	1.17276e-25	4.40283e-22
LOC110676953	3.3373	27.6055	4.35488	1.15025e-10	1.43944e-07		LOC110676953	3.3373	27.6055	4.35488	1.15025e-10	1.43944e-07
LOC110679464	13.1963	27.4232	3.01051	4.29044e-20	9.20422e-17		LOC110679464	13.1963	27.4232	3.01051	4.29044e-20	9.20422e-17
LOC5570300	101.962	26.7821	3.04651	7.8877e-19	1.31611e-15		LOC5570300	101.962	26.7821	3.04651	7.8877e-19	1.31611e-15
LOC5575293	68.618	25.6199	4.10097	2.26527e-10	2.61674e-07		LOC5575293	68.618	25.6199	4.10097	2.26527e-10	2.61674e-07
LOC110676057	4.34571	23.8167	8.20773	2.55987e-06	0.00183055		LOC110676057	4.34571	23.8167	8.20773	2.55987e-06	0.00183055
LOC5570357	8.99873	23.7714	2.99854	1.3562e-15	2.03661e-12		LOC5570357	8.99873	23.7714	2.99854	1.3562e-15	2.03661e-12
LOC5578233	152.223	23.769	4.3684	2.03305e-08	1.7959e-05		LOC5578233	152.223	23.769	4.3684	2.03305e-08	1.7959e-05
LOC5570460	40.3949	23.0959	2.32344	1.74587e-23	5.24355e-20		LOC5570460	40.3949	23.0959	2.32344	1.74587e-23	5.24355e-20
LOC5563842	21.8938	22.5119	2.54025	5.03876e-19	9.45838e-16		LOC5563842	21.8938	22.5119	2.54025	5.03876e-19	9.45838e-16
LOC5570061	11.7253	21.8232	9.61256	5.52999e-06	0.00332175		LOC5570061	11.7253	21.8232	9.61256	5.52999e-06	0.00332175
LOC110680552	59.3709	19.5818	2.91415	1.21467e-11	1.65824e-08		LOC110680552	59.3709	19.5818	2.91415	1.21467e-11	1.65824e-08
LOC5567518	4938.18	7.80648	3.67165	4.5846e-06	0.00299335		LOC5567518	4938.18	7.80648	3.67165	4.5846e-06	0.00299335
LOC5573342	2345.21	5.99953	2.14035	2.70799e-06	0.00184845		LOC5573342	2345.21	5.99953	2.14035	2.70799e-06	0.00184845
LOC5575341	434.492	5.71608	2.63594	6.43503e-06	0.00371673		LOC5575341	434.492	5.71608	2.63594	6.43503e-06	0.00371673
LOC5569642	66.787	4.88247	1.83899	4.97091e-06	0.00311034		LOC5569642	66.787	4.88247	1.83899	4.97091e-06	0.00311034
LOC5572075	134.59	4.06418	2.15011	1.61012e-05	0.00863542		LOC5572075	134.59	4.06418	2.15011	1.61012e-05	0.00863542
LOC110679080	33.3868	4.05827	4.06174	4.38941e-05	0.019387		LOC110679080	33.3868	4.05827	4.06174	4.38941e-05	0.019387
LOC5567388	29.4181	3.9039	3.04234	3.35503e-05	0.0157445		LOC5567388	29.4181	3.9039	3.04234	3.35503e-05	0.0157445
LOC5571030	124.859	3.67764	1.4983	9.00609e-06	0.00500905		LOC5571030	124.859	3.67764	1.4983	9.00609e-06	0.00500905
LOC5573903	733.474	3.4993	0.977884	2.15002e-06	0.00169931		LOC5573903	733.474	3.4993	0.977884	2.15002e-06	0.00169931
LOC110676303	264.194	3.38455	3.93417	6.55174e-05	0.0256746		LOC110676303	264.194	3.38455	3.93417	6.55174e-05	0.0256746
LOC5575399	569.602	3.32559	2.83587	4.88506e-05	0.0204528		LOC5575399	569.602	3.32559	2.83587	4.88506e-05	0.0204528
LOC110678038	384.061	3.08469	3.15367	6.60086e-05	0.0256746		LOC5575483	54.1724	-5.44603	1.76829	2.37864e-06	0.001786
LOC5571051	756.911	3.07764	4.88866	0.000114245	0.0397864		LOC5576973	39.719	-30.6209	5.54087	1.07702e-08	1.01085e-05
LOC5563841	424.995	2.90058	2.69755	6.66785e-05	0.0256746		LOC110680819	28.3581	-45.5378	4.77714	2.38658e-22	5.97322e-19
LOC5574852	11.9149	2.73702	3.21361	8.84625e-05	0.033211
LOC23687983	397.118	2.73475	1.63292	2.92362e-05	0.0141626
LOC5569640	59.1146	2.56035	3.46896	0.000107482	0.0393671
LOC5576181	60.7113	2.35393	2.96411	0.000116778	0.0397864
LOC110678819	33.6467	2.3473	3.15343	0.000121082	0.0397864
LOC110676236	46.6424	2.33088	1.59299	4.2097e-05	0.0191567
LOC110680627	11.8322	2.25279	2.84918	0.000125482	0.0397864
LOC5564337	104.155	2.128	2.36098	0.00012273	0.0397864
LOC110676150	282.748	2.01264	2.40141	0.000142047	0.0426625
LOC5564946	38.0237	1.7447	1.72448	0.000110171	0.0393913
LOC5567548	6.29043	1.66199	1.73788	0.000127172	0.0397864
LOC5569139	255.2	1.45029	0.964731	2.66068e-05	0.0133185
LOC5567055	151.962	1.1848	1.40306	0.000171039	0.048462
LOC5575250	40.2631	1.03243	1.23582	0.000167519	0.0483775
LOC110676283	12.6754	-1.64179	1.90065	0.000160582	0.0472834
LOC5566278	49.7652	-1.99284	1.45811	4.90312e-05	0.0204528
LOC5564521	101.949	-2.27621	1.27225	2.30611e-05	0.0119417
LOC5575483	54.1724	-5.44603	1.76829	2.37864e-06	0.001786
LOC5576973	39.719	-30.6209	5.54087	1.07702e-08	1.01085e-05
LOC110680819	28.3581	-45.5378	4.77714	2.38658e-22	5.97322e-19

## Sheet: Midgut_HTvBF
Minimum fold change = 2							Minimum fold change = 10
	baseMean	log2FoldChange	lfcSE	pvalue	padj			baseMean	log2FoldChange	lfcSE	pvalue	padj
LOC110678065	7.42462	44.0209	3.70546	2.09028e-33	8.17577e-30		LOC110678065	7.42462	44.0209	3.70546	2.09028e-33	8.17577e-30
LOC5570400	11.2834	42.2406	3.02305	3.78857e-45	4.4455e-41		LOC5570400	11.2834	42.2406	3.02305	3.78857e-45	4.4455e-41
LOC110678199	27.5898	35.2734	2.5471	3.73816e-44	2.19318e-40		LOC110678199	27.5898	35.2734	2.5471	3.73816e-44	2.19318e-40
LOC5575293	68.618	34.898	4.01388	9.96285e-19	1.29893e-15		LOC5575293	68.618	34.898	4.01388	9.96285e-19	1.29893e-15
LOC5564633	539.355	34.754	5.41449	3.75635e-11	3.67308e-08		LOC5564633	539.355	34.754	5.41449	3.75635e-11	3.67308e-08
LOC5570061	11.7253	33.2038	5.5424	6.10855e-10	5.51367e-07		LOC5570061	11.7253	33.2038	5.5424	6.10855e-10	5.51367e-07
LOC110681519	12.218	31.8799	5.55811	2.85275e-09	2.39101e-06		LOC110681519	12.218	31.8799	5.55811	2.85275e-09	2.39101e-06
LOC110676149	16.6435	30.3294	2.78948	6.15148e-28	1.80454e-24		LOC110676149	16.6435	30.3294	2.78948	6.15148e-28	1.80454e-24
LOC110678859	21.2755	30.2607	5.61248	1.65188e-08	1.07684e-05		LOC110678859	21.2755	30.2607	5.61248	1.65188e-08	1.07684e-05
LOC110679464	13.1963	30.0749	3.00464	5.54614e-24	1.08464e-20		LOC110679464	13.1963	30.0749	3.00464	5.54614e-24	1.08464e-20
LOC110678485	17.8958	30.0473	5.62691	2.06554e-08	1.27564e-05		LOC110678485	17.8958	30.0473	5.62691	2.06554e-08	1.27564e-05
LOC5570300	101.962	28.7588	3.04271	1.44149e-21	2.41636e-18		LOC5570300	101.962	28.7588	3.04271	1.44149e-21	2.41636e-18
LOC5570357	8.99873	25.3656	2.99435	1.25187e-17	1.46895e-14		LOC5570357	8.99873	25.3656	2.99435	1.25187e-17	1.46895e-14
LOC5570460	40.3949	24.5468	2.32166	2.16469e-26	5.0801e-23		LOC5570460	40.3949	24.5468	2.32166	2.16469e-26	5.0801e-23
LOC5578233	152.223	24.2203	4.36294	9.15803e-09	6.71627e-06		LOC5578233	152.223	24.2203	4.36294	9.15803e-09	6.71627e-06
LOC5563842	21.8938	23.49	2.53854	1.22563e-20	1.79769e-17		LOC5563842	21.8938	23.49	2.53854	1.22563e-20	1.79769e-17
LOC110680552	59.3709	21.7569	2.90995	4.1091e-14	4.38329e-11		LOC110680552	59.3709	21.7569	2.90995	4.1091e-14	4.38329e-11
LOC5574611	6.91643	10.4424	11.29	5.50734e-05	0.00678019		LOC5574611	6.91643	10.4424	11.29	5.50734e-05	0.00678019
LOC5569640	59.1146	9.03887	2.74844	5.60098e-07	0.000269406		LOC5569640	59.1146	9.03887	2.74844	5.60098e-07	0.000269406
LOC110676303	264.194	8.68929	3.19234	1.46587e-06	0.000573351		LOC110676303	264.194	8.68929	3.19234	1.46587e-06	0.000573351
LOC110678326	6.96196	8.25319	10.5586	8.42776e-05	0.00865021		LOC110678326	6.96196	8.25319	10.5586	8.42776e-05	0.00865021
LOC110678819	33.6467	7.60894	2.77089	1.44258e-06	0.000573351		LOC110678819	33.6467	7.60894	2.77089	1.44258e-06	0.000573351
LOC5571051	756.911	7.49731	5.58213	1.76425e-05	0.00345029		LOC5571051	756.911	7.49731	5.58213	1.76425e-05	0.00345029
LOC5575341	434.492	7.17739	2.18616	5.73986e-07	0.000269406		LOC5575341	434.492	7.17739	2.18616	5.73986e-07	0.000269406
LOC5569642	66.787	7.04031	1.36315	7.01499e-09	5.48759e-06		LOC5569642	66.787	7.04031	1.36315	7.01499e-09	5.48759e-06
LOC5563841	424.995	6.41505	1.9791	5.43391e-07	0.000269406		LOC5563841	424.995	6.41505	1.9791	5.43391e-07	0.000269406
LOC110679006	125.418	5.52515	5.03437	3.46103e-05	0.00507649		LOC110679006	125.418	5.52515	5.03437	3.46103e-05	0.00507649
LOC5570459	11.1184	5.38505	2.37517	2.74781e-06	0.000921222		LOC5570459	11.1184	5.38505	2.37517	2.74781e-06	0.000921222
LOC5574852	11.9149	5.03394	3.2516	1.36914e-05	0.00304947		LOC5574852	11.9149	5.03394	3.2516	1.36914e-05	0.00304947
LOC5572566	303.027	4.76084	2.04555	1.79235e-06	0.000657233		LOC5572566	303.027	4.76084	2.04555	1.79235e-06	0.000657233
LOC23687983	397.118	4.69456	1.16099	1.64922e-08	1.07684e-05		LOC23687983	397.118	4.69456	1.16099	1.64922e-08	1.07684e-05
LOC5576181	60.7113	4.55585	3.09587	1.67002e-05	0.00337862		LOC5576181	60.7113	4.55585	3.09587	1.67002e-05	0.00337862
LOC5567680	409883	4.47711	1.7431	7.2424e-07	0.00031475		LOC5567680	409883	4.47711	1.7431	7.2424e-07	0.00031475
LOC110677123	2089.97	4.33933	2.84148	1.43679e-05	0.00312209		LOC110677123	2089.97	4.33933	2.84148	1.43679e-05	0.00312209
LOC5567216	100.511	3.78836	2.07096	4.72731e-06	0.00145974		LOC5567216	100.511	3.78836	2.07096	4.72731e-06	0.00145974
LOC5575817	753.041	3.67105	2.65975	2.16805e-05	0.00385366		LOC5575817	753.041	3.67105	2.65975	2.16805e-05	0.00385366
LOC5571834	97.7836	3.44352	2.07797	7.79618e-06	0.0020791		LOC5571834	97.7836	3.44352	2.07797	7.79618e-06	0.0020791
LOC5578874	12.0947	3.31864	3.45455	7.57254e-05	0.00815309		LOC5576141	102.263	-4.01226	1.81439	1.42783e-06	0.000573351
LOC110674361	251.798	3.11224	1.25312	1.59274e-07	8.89964e-05		LOC5578284	232.917	-5.25818	1.2699	3.47809e-08	2.0406e-05
LOC5576997	24.0511	3.01826	3.82976	0.000124582	0.0102227		LOC110679749	14.2659	-7.22039	2.9032	2.22469e-06	0.000791046
LOC110680887	28316.9	3.00404	1.91066	1.00122e-05	0.00244756		LOC5569108	191.966	-11.0121	11.2289	4.74866e-05	0.00633191
LOC5568060	28316.9	3.00404	1.91066	1.00122e-05	0.00244756		LOC5576254	18.2037	-15.0348	11.3234	2.2004e-05	0.00385366
LOC110676236	46.6424	2.92155	1.3609	7.23522e-07	0.00031475
LOC5570378	30.0499	2.66236	2.51819	7.52602e-05	0.00815309
LOC23687682	1999.93	2.61789	2.66231	9.58269e-05	0.00920541
LOC110678401	24.632	2.45085	2.24947	7.55805e-05	0.00815309
LOC5569917	30.4651	2.38866	2.76466	0.000149481	0.0108945
LOC110678038	384.061	2.33133	2.47212	0.000127347	0.0103054
LOC5569168	609.537	2.23743	2.34123	0.00013183	0.010452
LOC5579278	526.113	2.18875	1.19833	6.19099e-06	0.00181613
LOC5571621	44.8061	2.16976	1.99195	9.32913e-05	0.0090736
LOC5579095	115.956	2.1128	1.84687	8.28245e-05	0.00860055
LOC110680625	31.3362	2.0966	3.04767	0.000262437	0.0150953
LOC110676293	128.218	2.0515	0.934726	2.56156e-06	0.000884039
LOC110677824	20.9484	2.01618	1.26575	2.16399e-05	0.00385366
LOC5572642	64.0498	2.01513	1.03033	6.58057e-06	0.00187389
LOC5564946	38.0237	1.98179	1.16022	1.63517e-05	0.00336615
LOC5577143	45351.5	1.94877	1.43154	5.27376e-05	0.00658322
LOC5573903	733.474	1.94402	0.981277	8.07865e-06	0.00210655
LOC5572784	105.406	1.88882	1.17322	2.9208e-05	0.00463144
LOC5575706	166.56	1.83867	0.872314	9.48644e-06	0.00241987
LOC5572075	134.59	1.82694	1.58581	0.000122115	0.0101391
LOC5568385	125.946	1.78552	0.873461	1.47244e-05	0.00314138
LOC5574239	77.6469	1.7809	0.656038	3.41993e-06	0.00109564
LOC110679368	71.1249	1.77896	1.12932	4.59601e-05	0.00621015
LOC5570781	422.712	1.77181	1.01489	3.13724e-05	0.00482944
LOC5575249	117.989	1.76297	1.40443	0.000106703	0.00963116
LOC5576882	1617.89	1.75175	1.9591	0.000259465	0.0150666
LOC5564310	33.461	1.74793	1.47112	0.000130457	0.0104135
LOC5576015	144.144	1.7168	0.45696	5.51358e-07	0.000269406
LOC5576417	3487.54	1.71587	0.849452	2.2807e-05	0.00393554
LOC5571443	8012.25	1.66622	2.04219	0.000342036	0.0170339
LOC110673980	1232.51	1.65059	1.44204	0.000180345	0.0120924
LOC110675162	139.577	1.63084	0.58478	1.08654e-05	0.00260194
LOC5570420	171.833	1.62273	1.2261	0.000134794	0.0104746
LOC23687880	156.859	1.6178	0.761983	3.46105e-05	0.00507649
LOC5564337	104.155	1.58668	1.4504	0.000233366	0.0140921
LOC5566698	8702.39	1.58552	0.980574	9.18286e-05	0.0090736
LOC110677260	112.563	1.57134	1.33135	0.000206567	0.0128247
LOC110676890	86.0562	1.56613	1.01387	0.000112435	0.00968102
LOC5566939	7.03531	1.56277	1.75927	0.000358707	0.017465
LOC5576149	47.2654	1.54949	1.05949	0.000137326	0.0106012
LOC5568578	60.7712	1.52596	0.717239	6.41069e-05	0.00730321
LOC5575537	22.3329	1.51033	1.57228	0.000354199	0.0173174
LOC5579043	2014.8	1.4907	0.511861	3.23424e-05	0.00486546
LOC5565045	109.021	1.48662	0.61267	6.20574e-05	0.00713903
LOC110675609	3585.11	1.47413	0.811696	0.000126495	0.0103054
LOC5571588	455.19	1.46946	0.972852	0.00018221	0.0121309
LOC5575399	569.602	1.46919	1.59218	0.000412323	0.0191233
LOC5575357	20.3617	1.4677	1.85517	0.000495565	0.0209171
LOC5573533	361.206	1.4636	0.397199	7.18719e-06	0.00196127
LOC5575300	101.078	1.45266	0.902948	0.000177131	0.0120142
LOC110674005	93.6669	1.44711	0.514751	5.57414e-05	0.00678019
LOC5567182	88.9248	1.44108	0.90572	0.000191505	0.0122793
LOC5576325	127.803	1.42923	0.481221	5.15394e-05	0.00650283
LOC5564196	85.272	1.42349	0.427898	2.60673e-05	0.00430809
LOC110679583	932.144	1.41415	0.409043	1.99635e-05	0.00371828
LOC5567681	834.991	1.40561	0.455008	5.09087e-05	0.00650283
LOC5574816	802.878	1.40486	0.430636	3.52063e-05	0.00510013
LOC5563917	76.2093	1.3955	0.704396	0.000182987	0.0121309
LOC5577700	19.701	1.3882	0.405919	2.66486e-05	0.00434298
LOC110674066	12.3039	1.38584	2.37045	0.000677786	0.0245467
LOC5576315	10.2524	1.38565	2.00699	0.000638555	0.0238624
LOC5574879	26.8927	1.37753	0.959636	0.000303432	0.0163324
LOC110679642	114.23	1.37706	1.38709	0.000476205	0.0205434
LOC5563699	247.321	1.37124	1.17001	0.000398753	0.0187159
LOC5570872	207.121	1.36908	0.471286	9.65513e-05	0.00920541
LOC5578432	122.642	1.36405	0.498272	0.000128691	0.0103429
LOC5565736	496.66	1.36117	0.526701	0.000156707	0.0111522
LOC5574378	565.435	1.36008	0.577103	0.000190139	0.0122587
LOC5564255	377.251	1.35228	0.400288	3.82148e-05	0.00546845
LOC5578266	748.192	1.35003	0.435961	7.80502e-05	0.00825082
LOC5567008	171.911	1.34951	0.504637	0.000157855	0.0111583
LOC5571528	390.2	1.34854	0.585115	0.000216693	0.0132431
LOC5578267	1007.85	1.34646	0.43197	7.66582e-05	0.00817734
LOC5567250	316.948	1.34505	0.409103	5.11821e-05	0.00650283
LOC5579172	8649.96	1.34086	0.438234	9.05458e-05	0.0090736
LOC5573537	160.408	1.33442	0.437701	9.7279e-05	0.00920541
LOC5572269	54.875	1.33166	0.355689	1.37738e-05	0.00304947
LOC5570996	1941.96	1.33057	0.377752	2.86699e-05	0.00460839
LOC110677774	40.4895	1.32526	0.761608	0.000335022	0.017018
LOC5575813	1201.84	1.32334	0.386395	4.0207e-05	0.0056842
LOC5563618	169.834	1.32191	0.388414	4.31893e-05	0.00596215
LOC5572936	339.326	1.32171	0.455401	0.000142785	0.0108093
LOC5564218	233.927	1.31793	0.397254	5.64566e-05	0.00678019
LOC5576072	35.9008	1.31696	0.712681	0.000339109	0.0170339
LOC5567762	76.4419	1.31524	0.545125	0.000270118	0.01527
LOC5566115	141.438	1.31259	0.690901	0.000343389	0.0170339
LOC5568623	474.93	1.31251	1.32535	0.000579558	0.0228974
LOC5574102	21.4635	1.31206	0.620675	0.000320516	0.0166413
LOC5565425	972.257	1.31183	1.58317	0.000669726	0.0245467
LOC5579146	815.527	1.31101	0.447776	0.000147997	0.0108945
LOC5567055	151.962	1.30741	0.586669	0.00031864	0.0166219
LOC5573117	557.584	1.30522	0.499096	0.00024771	0.0147545
LOC5576198	557.294	1.30009	0.352787	1.99351e-05	0.00371828
LOC5571580	177.056	1.2993	0.399442	7.5736e-05	0.00815309
LOC5574266	72.0341	1.29923	0.695214	0.00038148	0.0181481
LOC5578871	132.229	1.29919	0.561002	0.0003286	0.0168375
LOC23687648	269.107	1.2985	0.414104	0.000102854	0.00952186
LOC5566110	411.534	1.29796	0.650128	0.00037169	0.0178747
LOC5573297	535.133	1.29755	0.443322	0.000164065	0.0113243
LOC5575629	133.941	1.29284	0.484456	0.000258338	0.0150666
LOC5570219	831.456	1.28929	0.509664	0.000309709	0.01637
LOC5565032	214.697	1.28675	0.39717	8.47771e-05	0.00865021
LOC5568588	304.642	1.28614	0.526929	0.000342064	0.0170339
LOC5569697	66.31	1.28295	0.404099	0.000103057	0.00952186
LOC5572618	97.7927	1.28277	0.642661	0.000418044	0.0191615
LOC5572111	8102.04	1.2818	1.41118	0.000681034	0.0245885
LOC110675833	483.591	1.28122	0.46638	0.000254461	0.0150042
LOC5563777	1205.89	1.28076	0.380035	6.07011e-05	0.00705214
LOC5565978	129.065	1.28043	0.467216	0.000258637	0.0150666
LOC5568635	60.3908	1.2788	0.629697	0.00042816	0.019473
LOC5568696	578.614	1.27753	0.585354	0.000417039	0.0191615
LOC5577316	336.542	1.27607	0.452217	0.000234187	0.0140921
LOC5568504	441.654	1.27564	0.552179	0.000404444	0.0189073
LOC5565330	327.034	1.27548	0.470292	0.000280638	0.0155685
LOC5576901	1267.21	1.27043	0.429429	0.000186792	0.0122332
LOC5570689	781.099	1.27006	0.45586	0.000260655	0.0150666
LOC5572848	423.13	1.26874	0.420431	0.000165679	0.0113689
LOC5567865	17.4322	1.26782	1.0495	0.000584787	0.0229811
LOC5574244	601.146	1.26781	0.46063	0.000280332	0.0155685
LOC5574213	361.545	1.26623	0.432446	0.000205031	0.0128247
LOC5565409	1133.55	1.26119	0.395329	0.00011303	0.00968102
LOC5570388	1946.68	1.26093	0.596511	0.000487671	0.0207763
LOC5574538	135.481	1.25968	0.45365	0.000286412	0.0157782
LOC110674833	116.754	1.25634	0.366276	5.77825e-05	0.00678019
LOC5567898	681.126	1.25492	0.424697	0.000209113	0.0129144
LOC5567410	372.849	1.25351	0.492588	0.000414304	0.0191396
LOC110680627	11.8322	1.24967	1.49433	0.000784843	0.0261972
LOC110679080	33.3868	1.24735	1.85859	0.000855404	0.0273022
LOC5563829	613.676	1.24735	0.598852	0.000549031	0.0218384
LOC5576488	1033.32	1.2462	0.337822	2.5643e-05	0.0042985
LOC5571188	872.403	1.24484	0.485982	0.000437214	0.0197975
LOC23687501	1158.61	1.24359	0.375186	8.78316e-05	0.00888462
LOC5570582	60.0881	1.24316	0.388457	0.0001221	0.0101391
LOC5572994	301.929	1.24298	0.350154	4.19709e-05	0.00586293
LOC110675128	242.488	1.23907	0.536532	0.000557781	0.0221115
LOC110678796	69.9791	1.23613	0.379885	0.000109136	0.00968102
LOC5578624	300.007	1.23597	0.456059	0.000382016	0.0181481
LOC5565651	821.003	1.23479	0.393378	0.000151214	0.0109528
LOC5571279	118.543	1.23138	0.406691	0.000204999	0.0128247
LOC5579531	502.302	1.22978	0.898366	0.000659913	0.0245045
LOC5572006	52.4063	1.22877	0.639025	0.000642975	0.0239513
LOC5569632	2557.49	1.22785	0.435865	0.000334221	0.017018
LOC5569585	1374.59	1.2274	0.518709	0.00059998	0.0232349
LOC5565084	375.139	1.22595	0.542675	0.000638393	0.0238624
LOC5574355	50.952	1.22051	0.623244	0.000688027	0.024689
LOC5578113	8.90472	1.21938	1.34441	0.00082537	0.0268669
LOC5580235	54.9599	1.21592	0.442132	0.000411881	0.0191233
LOC5568081	1617.02	1.21432	0.426494	0.000344046	0.0170339
LOC110678815	17.9843	1.2122	0.950622	0.000737196	0.0254642
LOC5575848	1662.41	1.20836	0.425951	0.000365428	0.0177187
LOC5568617	409.572	1.20775	0.405148	0.000264608	0.0151459
LOC110674150	122.307	1.20752	0.51243	0.000717084	0.0250425
LOC5569936	1234.4	1.20581	0.337429	4.60442e-05	0.00621015
LOC5565551	37.5307	1.20402	0.454539	0.000533034	0.0217931
LOC5578880	270.646	1.20379	0.61855	0.000788103	0.0261972
LOC5575639	384.669	1.20374	0.441002	0.000465214	0.0203458
LOC5569297	139.686	1.20201	0.611857	0.000801665	0.0262758
LOC5577394	13.9997	1.20132	0.632014	0.000799047	0.0262634
LOC5572478	1410.74	1.2006	0.433994	0.000443247	0.0198514
LOC5565743	374.075	1.19853	0.476668	0.000670048	0.0245467
LOC5564061	72.1877	1.19553	0.555885	0.000854695	0.0273022
LOC5565895	444.017	1.19395	0.369716	0.000146019	0.0108945
LOC5565967	180.963	1.19348	0.552759	0.000869633	0.0274928
LOC110681258	13.4677	1.19317	1.73497	0.000967316	0.02893
LOC5567068	7020.81	1.19268	0.458652	0.00062397	0.0236183
LOC5570277	346.151	1.19245	0.359081	0.000111661	0.00968102
LOC5572980	66.1857	1.19177	0.361282	0.000119903	0.0101219
LOC5576835	1308.23	1.19151	0.487351	0.000764209	0.0258421
LOC5572559	1080.95	1.19102	0.451608	0.000596152	0.0231855
LOC5568062	93.4523	1.19089	0.669001	0.000848414	0.0272748
LOC5579520	436.866	1.19072	0.505648	0.000828856	0.0268669
LOC110676862	3547.54	1.18944	0.424176	0.000441452	0.0198467
LOC110675808	13.6673	1.18896	1.12309	0.000865544	0.0274928
LOC5569984	4256.58	1.18785	0.37914	0.000198445	0.0125868
LOC5573964	1765.32	1.18733	0.430175	0.000489473	0.0207763
LOC5570912	73.0747	1.18706	0.425917	0.000464289	0.0203458
LOC5570148	1486.41	1.18629	0.365309	0.000143781	0.0108149
LOC110676150	282.748	1.18595	1.139	0.000880562	0.0277011
LOC5571668	290.983	1.18581	0.465281	0.000707159	0.0250072
LOC5577757	118.628	1.18478	0.643107	0.000901995	0.0280748
LOC5574862	422.661	1.18391	0.29909	1.21551e-05	0.00285257
LOC5567085	209.763	1.1831	0.732561	0.00086937	0.0274928
LOC5577356	1644.85	1.18283	0.435163	0.000546813	0.0218384
LOC5576505	104.381	1.1824	0.612408	0.000938902	0.0286158
LOC110676208	15.3367	1.18161	0.556715	0.000968613	0.02893
LOC5578235	18.8188	1.17887	0.546196	0.000990446	0.0292723
LOC5567497	182.972	1.17826	0.362621	0.000148611	0.0108945
LOC5572342	47.8566	1.17444	0.56485	0.00103125	0.0298235
LOC5568348	175.239	1.17236	0.457214	0.000763243	0.0258421
LOC5565079	158.523	1.17215	0.402643	0.00038456	0.0181953
LOC5565935	448.127	1.172	0.484532	0.000917249	0.0283984
LOC5570643	398.098	1.1709	0.459996	0.000792708	0.0262634
LOC5577315	55.2884	1.16973	0.412747	0.000466517	0.0203458
LOC5575443	117.138	1.16713	0.536046	0.0010967	0.0304896
LOC5567607	28.243	1.1662	0.539972	0.00110866	0.0304896
LOC5565106	181.662	1.16528	0.307215	2.4695e-05	0.00419958
LOC110675318	1915.89	1.16483	0.436848	0.000677606	0.0245467
LOC5564544	514.649	1.16467	0.426167	0.000596729	0.0231855
LOC5579338	714.483	1.16441	0.409123	0.000468157	0.0203458
LOC5565741	158.552	1.16436	0.472702	0.000927378	0.0286158
LOC110676861	6030.59	1.16403	0.385475	0.000305393	0.0163629
LOC5568744	154.446	1.16248	0.64711	0.00106293	0.0300996
LOC110678114	1248.19	1.16241	0.643588	0.00106711	0.0300996
LOC110678115	1248.19	1.16241	0.643588	0.00106711	0.0300996
LOC110674034	906.799	1.1622	0.445979	0.000766924	0.0258594
LOC110677835	838.214	1.15976	0.383242	0.000306875	0.0163676
LOC5565754	2613.14	1.15853	0.424351	0.000623305	0.0236183
LOC5569450	115.888	1.15715	0.563281	0.00119994	0.0312892
LOC5569501	552.599	1.15707	0.432667	0.000702056	0.0250072
LOC5573843	615.56	1.15628	0.438942	0.000759646	0.0258368
LOC5573137	109.279	1.1558	1.09271	0.000992875	0.0292723
LOC110677979	39.149	1.15575	0.469157	0.000989283	0.0292723
LOC110679188	7.81549	1.15514	1.72943	0.00106564	0.0300996
LOC5575718	5282.79	1.15336	0.427414	0.000685724	0.0246819
LOC5566353	953.292	1.15148	0.506671	0.00121595	0.0314967
LOC5564405	298.377	1.15012	0.545426	0.00128372	0.0322552
LOC5573072	1058.96	1.14977	0.544008	0.00128777	0.0322878
LOC5574529	2111.29	1.14856	0.527162	0.00129252	0.0323362
LOC5565301	960.332	1.14847	0.44093	0.000842465	0.0272327
LOC5566195	313.86	1.14772	0.437518	0.000819201	0.0267758
LOC5577637	186.629	1.1476	0.47683	0.00112416	0.0307481
LOC5569818	34.8387	1.14722	0.48425	0.00117139	0.031168
LOC5573732	22348	1.14517	0.430344	0.000776064	0.0260181
LOC5573692	143.18	1.14461	0.469037	0.0011059	0.0304896
LOC5576344	4672.32	1.14451	0.350027	0.000163015	0.0113184
LOC5567194	477.855	1.14447	0.67593	0.00117535	0.0312026
LOC5569222	1806.5	1.14416	0.425444	0.000738926	0.0254642
LOC5571102	121.746	1.14142	0.708143	0.00116279	0.031168
LOC5575863	1118.43	1.14043	0.497896	0.00131899	0.032721
LOC5566991	328.264	1.13958	0.443307	0.000946793	0.0287815
LOC5565706	254.625	1.13667	0.393196	0.000490053	0.0207763
LOC110677773	878.665	1.1364	0.606684	0.00136187	0.0330458
LOC5575289	177.223	1.13596	0.290344	1.7384e-05	0.00345029
LOC5572450	157.777	1.13449	0.634147	0.00132962	0.0328094
LOC5570695	299.483	1.13382	0.331693	0.000105791	0.00962287
LOC5568139	1805.55	1.13209	0.475316	0.00129982	0.0323824
LOC5569260	36.5991	1.13203	0.622375	0.00137752	0.0330458
LOC5576245	338.544	1.13201	0.45786	0.00116102	0.031168
LOC110676363	622.312	1.1314	0.457657	0.00116642	0.031168
LOC5572049	173.916	1.13074	0.34653	0.000176741	0.0120142
LOC5571749	73.9205	1.12967	0.395026	0.000548777	0.0218384
LOC5567890	9.65639	1.12832	0.722556	0.00124993	0.0318569
LOC5577003	139.046	1.1279	0.559879	0.00154932	0.0344623
LOC5570134	1080.25	1.12752	0.362162	0.000281278	0.0155685
LOC5574042	388.534	1.12688	0.400256	0.000619438	0.023599
LOC5568773	40.4654	1.12634	0.566438	0.00155972	0.0344623
LOC5564138	1072.57	1.12575	0.396184	0.000585593	0.0229811
LOC5566029	67.1295	1.12508	0.433995	0.0010004	0.0293467
LOC110680759	33.5354	1.12493	1.13278	0.0011354	0.0309114
LOC5579099	33.5354	1.12493	1.13278	0.0011354	0.0309114
LOC5571549	176.908	1.12492	0.463159	0.00129521	0.0323362
LOC5565753	302.305	1.12396	0.741594	0.00126291	0.0320529
LOC5566341	799.12	1.12277	0.401506	0.000662076	0.0245073
LOC5573470	368.967	1.12219	0.545977	0.00164486	0.0356818
LOC5569048	130.161	1.12208	0.5203	0.00163925	0.0356818
LOC5574240	1006.63	1.12175	0.466562	0.00136694	0.0330458
LOC5563585	957.264	1.12061	0.38578	0.000513679	0.0212341
LOC5568079	338.279	1.11837	0.377719	0.000448677	0.0200053
LOC5577144	186.911	1.1175	0.450591	0.00126829	0.0320529
LOC5576319	3084.36	1.11642	0.433453	0.00108835	0.030479
LOC5579075	374.916	1.11545	0.3547	0.000270681	0.01527
LOC5573490	36.4427	1.11434	1.02154	0.00119206	0.0312224
LOC5579244	289.207	1.11387	0.26348	5.12008e-06	0.00154049
LOC5569948	22.0781	1.11344	0.598841	0.00165288	0.0357839
LOC5578621	182.101	1.11298	0.431145	0.00109991	0.0304896
LOC5580163	62.8995	1.11244	0.649556	0.00152687	0.0342553
LOC5569672	165.059	1.11173	0.330575	0.00013882	0.0106465
LOC5575822	3436.36	1.1108	0.447733	0.00132434	0.0327843
LOC5577178	1189.49	1.11052	0.423291	0.00102978	0.0298235
LOC5570366	571.112	1.11039	0.435798	0.00118748	0.0312224
LOC5573138	859.289	1.11018	0.74357	0.00137324	0.0330458
LOC5571080	6828.24	1.11007	0.463115	0.00150003	0.0342553
LOC5567077	33.782	1.10991	0.61696	0.00164512	0.0356818
LOC5567582	469.94	1.10915	0.431547	0.00114948	0.0311502
LOC5573208	305.726	1.10908	0.42823	0.00110839	0.0304896
LOC5564750	596.277	1.10866	0.51622	0.001846	0.0379822
LOC5574463	324.654	1.1054	0.391341	0.000677465	0.0245467
LOC110677685	1015.56	1.10454	0.411219	0.000936534	0.0286158
LOC5577649	1609.78	1.10281	0.445571	0.00140839	0.0332396
LOC5571558	247.094	1.10222	0.511087	0.00194572	0.0387379
LOC110675610	630.702	1.10178	0.453636	0.0015211	0.0342553
LOC5579108	2305.52	1.1015	0.490872	0.00186778	0.0379822
LOC5572977	464.725	1.10064	0.456773	0.00157503	0.0346743
LOC5571916	369.837	1.09998	0.562589	0.00195944	0.0387724
LOC5568621	82.4994	1.09976	0.694324	0.00155646	0.0344623
LOC5578595	175.261	1.09894	0.336138	0.000197751	0.0125868
LOC5565890	708.276	1.09819	0.526938	0.0020437	0.0394421
LOC5571537	251.013	1.09767	0.446018	0.00148873	0.0342377
LOC5565992	145.955	1.09748	0.452905	0.00157828	0.0346808
LOC5576069	571.941	1.09742	0.448691	0.00152678	0.0342553
LOC110677669	93.8312	1.09652	0.417652	0.00111211	0.0304896
LOC5573229	93.8312	1.09652	0.417652	0.00111211	0.0304896
LOC5573836	833.434	1.09629	0.391451	0.000752096	0.0256543
LOC5574491	782.513	1.09601	0.532928	0.00208355	0.0398054
LOC5580212	13.2175	1.09595	1.29803	0.00126955	0.0320529
LOC5567159	114.523	1.09588	0.448709	0.00155057	0.0344623
LOC110676980	33.4103	1.09273	0.491031	0.00202924	0.0394124
LOC5569932	467.518	1.09199	0.452651	0.00166305	0.035806
LOC5572620	207.35	1.09178	0.580676	0.00203328	0.0394124
LOC5566551	1085.55	1.09124	0.299774	5.72106e-05	0.00678019
LOC5566117	193.167	1.09068	0.476522	0.00195297	0.0387724
LOC5577776	121.069	1.09015	0.538671	0.00218862	0.0402447
LOC5578053	798.59	1.08916	0.406489	0.0010327	0.0298235
LOC5568164	122.647	1.08854	0.582163	0.00208124	0.0398054
LOC5577506	119.132	1.08815	0.437997	0.00152205	0.0342553
CFI06_mgp06	11732.7	1.08744	0.483986	0.00207995	0.0398054
LOC5565619	224.615	1.08723	0.329514	0.000188001	0.0122332
LOC5566650	264.186	1.0872	0.500739	0.00219283	0.0402447
LOC5576660	197.644	1.08604	0.641884	0.00187095	0.0379822
LOC5566484	5539.45	1.08465	0.506464	0.00226939	0.0410308
LOC5573933	163.431	1.08434	0.576701	0.00217701	0.0402365
LOC110676812	91.3628	1.08271	0.42359	0.00138062	0.0330458
LOC5579820	5020.58	1.0824	0.463898	0.0019735	0.0388542
LOC5570375	200.065	1.08189	0.422254	0.00137074	0.0330458
LOC5568576	938.017	1.07962	0.476764	0.00217138	0.0402365
LOC5573532	585.211	1.07902	0.431415	0.00156246	0.0344623
LOC5575633	893.49	1.07831	0.421051	0.00140219	0.033239
LOC5566514	913.795	1.07776	0.39348	0.00095591	0.0288346
LOC5571725	12.4312	1.0776	1.45103	0.00133655	0.0328786
LOC5564080	213.695	1.07758	0.471646	0.00215912	0.0402365
LOC5567466	595.701	1.07751	0.406419	0.00116847	0.031168
LOC5580249	145.769	1.07618	0.39222	0.000952631	0.0288336
LOC5569030	44.1623	1.07614	0.409872	0.00124377	0.0318569
LOC5576362	6931.06	1.07556	0.375306	0.000704775	0.0250072
LOC110676240	282.6	1.07519	0.389266	0.000916268	0.0283984
LOC5573862	6231.73	1.07502	0.462446	0.0020995	0.0398569
LOC5572082	1208.62	1.0744	0.426971	0.00156146	0.0344623
LOC5572684	70.2965	1.07434	0.452695	0.00197711	0.0388601
LOC23687431	342.986	1.07383	0.453726	0.00200219	0.0391561
LOC5570931	53.7138	1.0737	0.559922	0.00245436	0.0427927
LOC110673978	2174.66	1.07308	0.539352	0.0025381	0.0432528
LOC110677709	232.593	1.07281	0.4014	0.00114202	0.0310196
LOC5576391	630.517	1.07218	0.449087	0.00196408	0.0387989
LOC5579484	579.863	1.07193	0.335405	0.00027729	0.0155681
LOC5572837	1363.56	1.07173	0.478293	0.00235468	0.0416739
CFI06_mgp01	16964.5	1.07124	0.477226	0.00235431	0.0416739
LOC110677933	289.224	1.07023	0.317201	0.000156819	0.0111522
LOC5575607	873.304	1.0702	0.597127	0.00232819	0.0415181
LOC5569656	376.033	1.06976	0.42016	0.00151482	0.0342553
LOC5569143	349.217	1.06964	0.48866	0.00249624	0.0430749
LOC5568035	410.832	1.06963	0.440134	0.00186739	0.0379822
LOC5576869	487.319	1.06962	0.436353	0.00180327	0.0377558
LOC110677771	48.6982	1.06861	0.441094	0.00190259	0.0383072
LOC5574703	745.952	1.06855	0.464106	0.00225589	0.0409762
LOC5566864	430.19	1.06842	0.309861	0.000122699	0.0101391
LOC110674815	87.9595	1.06783	0.470135	0.00234917	0.0416739
LOC5570528	154.053	1.06777	0.498418	0.00260698	0.043514
LOC5566223	179.977	1.06722	0.399808	0.00118394	0.0312224
LOC5571986	17.086	1.06603	0.562312	0.00260476	0.043514
LOC5566751	558.346	1.06599	0.316478	0.000162326	0.0113184
LOC5564720	547.309	1.06516	0.48704	0.00258783	0.043392
LOC5563952	815.578	1.0647	0.513952	0.00274159	0.0437885
LOC5570450	142.596	1.0647	0.52854	0.00274911	0.0437885
LOC5575729	284.611	1.06466	0.448644	0.0021059	0.0398569
LOC5574135	457.644	1.06445	0.492183	0.00264587	0.0437885
LOC5568294	782.451	1.06407	0.645071	0.00217207	0.0402365
LOC5568791	171.249	1.06383	0.433423	0.00185659	0.0379822
LOC5573728	5035.64	1.06363	0.5228	0.00277737	0.0437885
LOC5576671	106.097	1.06361	0.521438	0.00277747	0.0437885
LOC5578379	70.6152	1.06336	0.478243	0.00254526	0.0432528
LOC5563743	356.288	1.06229	0.380296	0.000902011	0.0280748
LOC5568127	558.017	1.062	0.312467	0.000148603	0.0108945
LOC5565695	373.706	1.06137	0.501406	0.00277955	0.0437885
LOC5567332	552.542	1.06048	0.495949	0.00277012	0.0437885
LOC5565066	319.137	1.05904	0.662326	0.00216436	0.0402365
LOC5569338	1890.88	1.05827	0.352069	0.000517497	0.0213064
LOC5576518	920.377	1.05806	0.498421	0.00284738	0.0442532
LOC5576452	994.644	1.05784	0.532426	0.00291251	0.044647
LOC5564459	687.95	1.05746	0.575819	0.00271202	0.0437885
LOC5577360	877.3	1.05707	0.477248	0.0026869	0.0437885
LOC5577434	689.294	1.05672	0.48841	0.00280878	0.0440039
LOC5578506	125.883	1.05672	0.878032	0.00165681	0.035799
LOC5564041	786.271	1.05506	0.407477	0.00150159	0.0342553
LOC110681516	12.1039	1.05485	0.590682	0.00266682	0.0437885
LOC5571203	224.803	1.05443	0.420558	0.00177886	0.0376771
LOC5571586	437.668	1.05401	0.462095	0.00255787	0.0432528
LOC5571788	566.914	1.05285	0.590632	0.0027092	0.0437885
LOC110679207	236.397	1.0525	0.743792	0.00194779	0.0387379
LOC5572771	215.116	1.05245	0.493426	0.00296129	0.0450076
LOC5571113	879.39	1.05244	0.406281	0.00151819	0.0342553
LOC5568228	123.866	1.05223	0.542994	0.0030232	0.0453563
LOC5579856	9825.02	1.05157	0.791258	0.0018414	0.0379822
LOC5573776	745.424	1.05066	0.496307	0.00303045	0.0453563
LOC5569141	595.405	1.05029	0.301992	0.000117835	0.0100194
LOC5578270	1317.63	1.04998	0.476596	0.00286107	0.0443276
LOC5569577	170.34	1.04977	0.45476	0.00254032	0.0432528
LOC5570667	120.182	1.04869	0.354441	0.000615501	0.0235561
LOC110678930	113.405	1.04844	1.1723	0.00153265	0.0342553
LOC5569982	590.993	1.04837	0.402971	0.00151328	0.0342553
LOC5570539	74.3221	1.04819	0.445757	0.00241312	0.0423885
LOC5574592	2786.3	1.0448	0.415125	0.00183963	0.0379822
LOC5574741	315.22	1.04468	0.371788	0.000936236	0.0286158
LOC5571446	53.7417	1.04412	0.413011	0.0018051	0.0377558
LOC5571120	1419.09	1.04401	0.474738	0.00299836	0.045222
LOC5568331	1632.49	1.04356	0.459763	0.00278226	0.0437885
LOC5578857	7761.66	1.04333	0.423936	0.00206439	0.0396458
LOC5570175	144.905	1.04267	0.305796	0.000153179	0.011027
LOC5568365	2799.46	1.04225	0.502099	0.00330367	0.0467805
LOC110680967	414.56	1.04173	0.375404	0.00103719	0.0298235
LOC5572285	1700.91	1.04026	0.301575	0.000134644	0.0104746
LOC110676901	85.0704	1.03973	0.515363	0.00342176	0.0472741
LOC5564282	1240.89	1.03957	0.36282	0.000826973	0.0268669
LOC5565327	344.402	1.0383	0.409709	0.00183757	0.0379822
LOC5569762	5544.12	1.03771	0.386358	0.00131501	0.0326913
LOC5576102	179.748	1.03767	0.414826	0.00197001	0.0388506
LOC5569017	137.155	1.03569	0.439258	0.00257913	0.0433575
LOC5569178	2348.9	1.03539	0.405898	0.00180179	0.0377558
LOC5570359	17.6609	1.03519	0.592693	0.00308912	0.0458832
LOC5579964	446.549	1.03445	0.401194	0.00170642	0.0366054
LOC5577490	992.518	1.03405	0.354687	0.000737595	0.0254642
LOC5563795	260.657	1.0338	0.523989	0.00360275	0.048227
LOC5565541	1842.78	1.03317	0.40765	0.00188603	0.0381417
LOC5570984	175.792	1.03245	0.519379	0.00364843	0.0483303
LOC5564054	1069.26	1.03228	0.814105	0.0019943	0.0390669
LOC5570575	511.759	1.03164	0.316922	0.000266554	0.0151832
LOC5573680	42.5357	1.03064	0.5658	0.00345432	0.047445
LOC5570674	11.8591	1.0305	1.96587	0.00139055	0.0330969
LOC5567579	209.669	1.03001	0.422128	0.00231045	0.0413807
LOC5572296	784.17	1.02991	0.439997	0.0027431	0.0437885
LOC110676307	283.306	1.02968	0.384394	0.00138811	0.0330969
LOC5575321	1301.03	1.02936	0.368276	0.00103963	0.0298235
LOC5564929	169.926	1.02886	0.402275	0.00183521	0.0379822
LOC5572129	155.994	1.02706	0.483787	0.0036215	0.0483303
LOC5570779	223.769	1.02653	0.432888	0.00266142	0.0437885
LOC5566131	36.6267	1.02643	0.445597	0.00296496	0.0450076
LOC110676736	66.6237	1.02583	0.567492	0.00357526	0.0481583
LOC5564333	1489.37	1.02552	0.372149	0.00116953	0.031168
LOC5568317	30.2488	1.02501	0.693424	0.00252674	0.0432528
LOC5571418	262.791	1.02391	0.273951	4.95652e-05	0.0064622
LOC5564189	79.2015	1.02358	0.342934	0.000631195	0.0237386
LOC5570416	884.669	1.02341	0.45783	0.00331699	0.0467805
LOC5565778	1030.93	1.02281	0.40463	0.0020152	0.0392797
LOC5566219	2047.02	1.02131	0.404013	0.00202955	0.0394124
LOC5574975	664.711	1.02093	0.432067	0.00278763	0.0437885
LOC5568393	95.0368	1.02023	0.372004	0.00123711	0.0318569
LOC5572023	553.394	1.0202	0.422319	0.00254941	0.0432528
LOC5566140	97.9516	1.02013	0.339962	0.000610554	0.0234893
LOC5570867	1384.16	1.02006	0.450654	0.00326542	0.0467805
LOC5579061	1390.22	1.01981	0.481556	0.00383592	0.0495302
LOC5567398	148.052	1.0193	0.6001	0.00340825	0.0472741
LOC5564428	34.5966	1.01923	0.607238	0.00333292	0.0467805
LOC5569566	2046.57	1.01914	0.339852	0.000616305	0.0235561
LOC5565810	258.633	1.01862	0.405167	0.00211772	0.0398741
LOC5564756	1252.72	1.01841	0.46903	0.00369038	0.0485179
LOC110677190	53.5281	1.0183	0.408438	0.00221467	0.0404151
LOC5570922	2509.06	1.01823	0.571826	0.00375374	0.0491422
LOC5573025	75.7521	1.01786	0.841096	0.00208846	0.0398054
LOC5574166	877.329	1.01567	0.424229	0.00271771	0.0437885
LOC23687575	92.8864	1.01522	0.288131	0.000112489	0.00968102
LOC5571294	550.459	1.01502	0.433208	0.00298088	0.0451324
LOC5566731	178.073	1.01449	0.457439	0.00359244	0.0481756
LOC110676996	63.4378	1.01423	0.460768	0.00367183	0.0484648
LOC5572149	277.546	1.01382	0.446466	0.0033592	0.0469844
LOC5568503	2369.52	1.01373	0.328933	0.000490458	0.0207763
LOC5570787	165.563	1.01356	0.630802	0.00322231	0.046759
LOC5571283	17.8784	1.0134	0.826773	0.00217232	0.0402365
LOC5565838	152.806	1.01305	0.467575	0.00384698	0.049605
LOC5574429	1013.69	1.01303	0.407548	0.00230946	0.0413807
LOC110674199	236.817	1.01151	0.431106	0.00302396	0.0453563
LOC5565208	1846.98	1.01095	0.413242	0.00252521	0.0432528
LOC5565682	807.039	1.01046	0.443445	0.00338848	0.0472741
LOC5578105	504.156	1.01019	0.616118	0.00346036	0.047445
LOC5571722	613.165	1.00953	0.43714	0.00324928	0.0467805
LOC110678176	161.883	1.00879	0.422527	0.00285484	0.0443105
LOC5574706	512.082	1.00819	0.366332	0.0012702	0.0320529
LOC5576133	135.482	1.00802	0.392597	0.00198466	0.0389432
LOC5570078	914.335	1.00731	0.420349	0.00283124	0.0441192
LOC5567424	618.427	1.00626	0.36432	0.00124794	0.0318569
LOC5571433	333.211	1.00609	0.43959	0.00342449	0.0472741
LOC5579150	109.087	1.00485	0.328884	0.000548894	0.0218384
LOC5570937	418.87	1.0037	0.396465	0.00219281	0.0402447
LOC5580019	5370.02	1.00336	0.437338	0.00344936	0.047445
LOC5567636	6109.28	1.00239	0.448809	0.00379685	0.0493583
LOC5567684	175.035	1.00237	0.308708	0.000302666	0.0163324
LOC5573752	205.022	1.00204	0.401881	0.00239908	0.0422685
LOC5568269	7.00144	1.00186	0.769636	0.00250483	0.0431596
LOC5570676	98.7115	1.00177	0.441699	0.00362539	0.0483303
LOC5570810	1168.87	1.00118	0.425895	0.00317687	0.0464806
LOC5578123	22518.7	1.00062	0.396046	0.00224971	0.0409273
LOC110678661	100.965	-1.00053	0.413714	0.0028131	0.0440119
LOC5565537	405.313	-1.00594	0.353492	0.000999838	0.0293467
LOC5579656	1242.19	-1.00838	0.388751	0.00186668	0.0379822
LOC5575644	460.342	-1.00899	0.281861	9.35662e-05	0.0090736
LOC5580285	638.69	-1.01107	0.413613	0.00253306	0.0432528
LOC110678674	10.5151	-1.01211	1.94307	0.00145413	0.0338547
LOC5574646	289.426	-1.01438	0.439195	0.00315757	0.0464193
LOC5576665	69.3985	-1.01499	0.421675	0.00266438	0.0437885
LOC5566706	163.73	-1.01897	0.365421	0.00110511	0.0304896
LOC5571026	121.698	-1.01929	0.430258	0.00278449	0.0437885
LOC5564648	320.037	-1.02864	0.384499	0.00140627	0.0332396
LOC5574871	1461.41	-1.03128	0.639084	0.00277611	0.0437885
LOC5577221	223.987	-1.03202	0.447983	0.0028635	0.0443276
LOC110678333	9.66433	-1.03327	0.764562	0.00211404	0.0398741
LOC5579949	646.394	-1.03604	0.412158	0.00193896	0.0387379
LOC5577909	434.82	-1.03994	0.529617	0.00340653	0.0472741
LOC5567784	326.201	-1.04384	0.435046	0.00229574	0.0412841
LOC5569521	1446.33	-1.04475	0.345137	0.000513932	0.0212341
LOC5575469	1405.21	-1.04516	0.44982	0.00256247	0.0432633
LOC5573765	45.2057	-1.05136	0.720164	0.00203545	0.0394124
LOC5578157	291.973	-1.05784	0.391936	0.00115853	0.031168
LOC5579029	482.151	-1.0594	0.28879	5.747e-05	0.00678019
LOC5574742	65.97	-1.06073	0.417038	0.00160061	0.0351056
LOC5570125	150.925	-1.06618	0.430234	0.00175626	0.0372912
LOC5571835	477.099	-1.07745	0.399535	0.00105614	0.0300996
LOC5570293	307.47	-1.08676	0.479292	0.00205294	0.0395553
LOC5574905	163.6	-1.11385	1.14923	0.00118826	0.0312224
LOC5579215	216.083	-1.13006	0.60152	0.00144262	0.0336535
LOC5567948	53.2579	-1.13686	0.987025	0.0010761	0.030208
LOC5564637	82.2415	-1.13845	0.441274	0.000938899	0.0286158
LOC5580274	24.6849	-1.14747	0.651555	0.00118165	0.0312224
LOC5563690	331.527	-1.15084	0.465466	0.00101425	0.0296788
LOC5572802	311.162	-1.16563	0.452632	0.000787174	0.0261972
LOC5575987	85.2689	-1.16954	0.698899	0.000968935	0.02893
LOC110674192	205.346	-1.18138	0.465249	0.000740267	0.0254642
LOC5573021	308.506	-1.19757	0.281644	3.45482e-06	0.00109564
LOC5565406	163.289	-1.20074	0.396497	0.000244834	0.0146576
LOC5578152	179.56	-1.20327	0.414603	0.000327101	0.0168342
LOC5567154	154.416	-1.20628	0.470042	0.000591109	0.0231202
LOC5571969	38.4492	-1.21387	0.75366	0.000707551	0.0250072
LOC5573339	614.332	-1.22157	0.412223	0.000253968	0.0150042
LOC5572028	236.984	-1.22163	0.685289	0.000674916	0.0245467
LOC5574525	1463.42	-1.23753	0.433572	0.000290557	0.0157906
LOC5576554	140.842	-1.27474	0.61533	0.00043867	0.0197975
LOC5567664	47.0212	-1.296	1.02011	0.000498587	0.0209693
LOC5571213	218.56	-1.29837	0.710557	0.000388426	0.0183044
LOC5578150	1505.21	-1.30927	0.355354	1.90494e-05	0.00366436
LOC5570873	38.3324	-1.3542	0.586957	0.000206299	0.0128247
LOC5567273	457.226	-1.39057	0.467932	7.1884e-05	0.00803321
LOC5570412	114.385	-1.42906	0.538906	7.99599e-05	0.00837723
LOC5570905	263.037	-1.54462	0.506008	1.55191e-05	0.0032518
LOC5569410	107.477	-1.58403	0.608337	2.19162e-05	0.00385366
LOC5571425	57.401	-1.63766	0.886476	4.82784e-05	0.00636515
LOC110679077	59.0294	-1.68442	0.486662	1.66288e-06	0.000629427
LOC5569137	77.1562	-1.70501	0.89539	3.0476e-05	0.00476806
LOC5578903	10.5511	-1.8124	1.93415	0.000216288	0.0132431
LOC5573727	114.355	-1.82939	1.10736	3.16914e-05	0.00482944
LOC110677132	6.94399	-2.25392	2.58383	0.000161513	0.0113184
LOC5569176	45.9107	-2.51326	1.62623	1.26158e-05	0.00290263
LOC110676260	11.2668	-2.66989	3.31062	0.000142378	0.0108093
LOC5576141	102.263	-4.01226	1.81439	1.42783e-06	0.000573351
LOC5578284	232.917	-5.25818	1.2699	3.47809e-08	2.0406e-05
LOC110679749	14.2659	-7.22039	2.9032	2.22469e-06	0.000791046
LOC5569108	191.966	-11.0121	11.2289	4.74866e-05	0.00633191
LOC5576254	18.2037	-15.0348	11.3234	2.2004e-05	0.00385366

## Sheet: Carcass_LTvBF
Minimum fold change = 2							Minimum fold change = 10
	baseMean	log2FoldChange	lfcSE	pvalue	padj			baseMean	log2FoldChange	lfcSE	pvalue	padj
LOC110681415	31.5023	19.3249	2.62484	3.37191e-14	6.12531e-11		LOC110681415	31.5023	19.3249	2.62484	3.37191e-14	6.12531e-11
LOC23687769	236.486	18.4904	3.6587	4.16961e-08	1.433e-05		LOC23687769	236.486	18.4904	3.6587	4.16961e-08	1.433e-05
LOC5568644	207.266	17.6466	2.3378	1.10656e-14	2.34517e-11		LOC5568644	207.266	17.6466	2.3378	1.10656e-14	2.34517e-11
LOC5578521	67.6641	17.1079	2.11806	1.83325e-16	7.77055e-13		LOC5578521	67.6641	17.1079	2.11806	1.83325e-16	7.77055e-13
LOC5575241	85.3842	16.4312	2.09963	1.54108e-15	3.91927e-12		LOC5575241	85.3842	16.4312	2.09963	1.54108e-15	3.91927e-12
LOC110678065	7.42462	15.7992	4.48415	1.23716e-06	0.000187282		LOC110678065	7.42462	15.7992	4.48415	1.23716e-06	0.000187282
LOC5571803	2672.49	15.6584	1.96245	5.05362e-16	1.60655e-12		LOC5571803	2672.49	15.6584	1.96245	5.05362e-16	1.60655e-12
LOC5574307	17.5147	15.4194	2.40849	5.24636e-11	5.09014e-08		LOC5574307	17.5147	15.4194	2.40849	5.24636e-11	5.09014e-08
LOC110676237	27.798	14.9732	2.23108	7.12097e-12	7.54586e-09		LOC110676237	27.798	14.9732	2.23108	7.12097e-12	7.54586e-09
LOC110675921	6.31836	14.7933	2.45343	5.90674e-10	3.75551e-07		LOC110675921	6.31836	14.7933	2.45343	5.90674e-10	3.75551e-07
LOC110680549	13.9265	14.5583	2.27113	5.60411e-11	5.09014e-08		LOC110680549	13.9265	14.5583	2.27113	5.60411e-11	5.09014e-08
LOC110676787	31.3193	14.4011	3.28971	3.55591e-07	6.85105e-05		LOC110676787	31.3193	14.4011	3.28971	3.55591e-07	6.85105e-05
LOC5569726	67.7813	14.0261	2.448	3.59385e-09	1.75767e-06		LOC5569726	67.7813	14.0261	2.448	3.59385e-09	1.75767e-06
LOC110679326	7.52822	13.4318	5.15085	4.55469e-06	0.000512544		LOC110679326	7.52822	13.4318	5.15085	4.55469e-06	0.000512544
LOC5572259	10.5232	13.3328	2.73724	1.18001e-07	3.15249e-05		LOC5572259	10.5232	13.3328	2.73724	1.18001e-07	3.15249e-05
LOC110678199	27.5898	13.2428	2.78397	1.58945e-07	3.88682e-05		LOC110678199	27.5898	13.2428	2.78397	1.58945e-07	3.88682e-05
LOC5577738	35.8207	13.0513	2.62156	8.69229e-08	2.55221e-05		LOC5577738	35.8207	13.0513	2.62156	8.69229e-08	2.55221e-05
LOC5572852	8.24939	12.3225	2.35198	3.64307e-08	1.28681e-05		LOC5572852	8.24939	12.3225	2.35198	3.64307e-08	1.28681e-05
LOC5566943	31.8847	11.6656	3.22881	1.20318e-06	0.000184333		LOC5566943	31.8847	11.6656	3.22881	1.20318e-06	0.000184333
LOC5565980	43.7489	8.62459	9.06397	5.44943e-05	0.00341355		LOC5565980	43.7489	8.62459	9.06397	5.44943e-05	0.00341355
LOC5571393	75.4008	8.45904	6.48479	3.63997e-05	0.00250194		LOC5571393	75.4008	8.45904	6.48479	3.63997e-05	0.00250194
LOC5575187	15.0838	7.65652	5.97269	3.86248e-05	0.00261251		LOC5575187	15.0838	7.65652	5.97269	3.86248e-05	0.00261251
LOC110680819	28.3581	7.2235	8.44785	8.09328e-05	0.00463577		LOC110680819	28.3581	7.2235	8.44785	8.09328e-05	0.00463577
LOC5577713	23.9171	6.45106	2.76385	3.0284e-06	0.00037754		LOC5577713	23.9171	6.45106	2.76385	3.0284e-06	0.00037754
LOC5573342	2345.21	6.15471	2.58327	2.34817e-06	0.000311034		LOC5573342	2345.21	6.15471	2.58327	2.34817e-06	0.000311034
LOC110675520	29.2109	6.10819	3.77037	1.47191e-05	0.00120754		LOC110675520	29.2109	6.10819	3.77037	1.47191e-05	0.00120754
LOC5570400	11.2834	6.01968	5.96764	7.37482e-05	0.00434953		LOC5570400	11.2834	6.01968	5.96764	7.37482e-05	0.00434953
LOC5576181	60.7113	5.25469	3.36844	1.41035e-05	0.00116455		LOC5576181	60.7113	5.25469	3.36844	1.41035e-05	0.00116455
LOC110678045	23.1906	5.24075	4.41173	4.22036e-05	0.00282453		LOC110678045	23.1906	5.24075	4.41173	4.22036e-05	0.00282453
LOC5567518	4938.18	4.92328	4.15549	4.09221e-05	0.00275325		LOC5567518	4938.18	4.92328	4.15549	4.09221e-05	0.00275325
LOC5564633	539.355	4.78006	7.82702	0.000167901	0.00797123		LOC5564633	539.355	4.78006	7.82702	0.000167901	0.00797123
LOC5577712	20.8948	4.73515	2.8845	9.59688e-06	0.000895203		LOC5577712	20.8948	4.73515	2.8845	9.59688e-06	0.000895203
LOC110674216	105.097	4.29574	0.86632	6.83954e-12	7.54586e-09		LOC110674216	105.097	4.29574	0.86632	6.83954e-12	7.54586e-09
LOC5574611	6.91643	3.05292	6.47702	0.000346304	0.013224		LOC5579191	67.0888	-3.36267	1.1329	9.06505e-08	2.56158e-05
LOC110678901	11.1249	2.93666	3.02167	7.66095e-05	0.0044768		LOC110681502	224.102	-3.91748	0.760189	1.3351e-12	2.12214e-09
LOC110674148	93.8071	2.79912	1.05436	8.13737e-07	0.000136668		LOC110678326	6.96196	-4.39164	7.60272	0.000192338	0.00875409
LOC110674150	122.307	2.74347	0.677052	8.217e-09	3.37056e-06		LOC5580149	21.4485	-4.61373	1.69365	2.73981e-07	5.80657e-05
LOC5571969	38.4492	2.73438	1.36397	5.27827e-06	0.0005688		LOC5576254	18.2037	-5.19443	8.14032	0.000143537	0.00712974
LOC110674152	33.3213	2.61545	1.16331	3.73098e-06	0.000439288		LOC5570357	8.99873	-14.7572	3.0429	1.18999e-07	3.15249e-05
LOC110677724	60.4927	2.5738	0.857249	6.12496e-07	0.000111264		LOC5571051	756.911	-16.0764	2.87596	5.86688e-09	2.48678e-06
LOC5574617	211.843	2.5536	0.91058	1.12841e-06	0.000179475
LOC5573836	833.434	2.5111	0.480602	1.143e-10	9.084e-08
LOC110673982	42.7286	2.46928	5.8332	0.000483098	0.0170641
LOC23687848	102.371	-0.302282	1.17045	7.4786e-06	0.000731522
LOC5573942	9202.16	-0.737368	0.412286	4.6173e-12	5.87135e-09
LOC5577710	7.88052	-1.17245	2.92053	0.000143352	0.00712974
LOC110675764	8.75806	-1.60754	1.19181	1.33035e-05	0.00112778
LOC5566210	445.86	-2.04263	0.765338	1.36201e-06	0.000203756
LOC5568117	171.521	-2.47771	2.14804	7.75e-05	0.00449995
LOC5564718	267.777	-2.9128	0.587291	3.19823e-07	6.45536e-05
LOC110679577	52.3736	-3.34789	0.902027	9.12218e-06	0.000859242
LOC5577615	202.906	-3.78297	0.51706	5.23293e-08	1.7511e-05
LOC110674151	48.5483	-4.21806	1.11523	2.00178e-05	0.00156163
LOC5573435	1819.11	-4.65315	0.419119	5.70307e-10	3.75551e-07
LOC5580078	3866.39	-5.08823	0.440941	2.16997e-09	1.14972e-06
LOC5565160	8209.01	-5.52332	0.343486	1.70448e-12	2.40825e-09
LOC5567551	1428.84	-5.9584	2.8418	0.000203256	0.00897431
LOC5572723	1350.74	-6.39349	0.843149	1.3766e-05	0.00114411
LOC5578710	760.606	-6.82858	0.785245	1.22456e-05	0.00105928
LOC5574192	2690.14	-7.26366	0.375377	4.16807e-10	2.94451e-07
LOC5563615	1412.7	-7.69875	0.793866	1.75954e-05	0.00141648
LOC110678373	259.22	-8.13384	0.671507	7.90333e-06	0.000756936
LOC110681295	190.206	-8.56892	0.567251	2.21951e-06	0.000297088
LOC23687811	4888.75	-9.00401	0.569013	2.38542e-06	0.000312711
LOC5571970	15.5002	-9.43909	0.894587	3.213e-05	0.00225726
LOC5577909	434.82	-9.87418	0.792128	2.32475e-05	0.00178081
LOC5573737	2270.2	-10.3093	0.465372	2.5104e-07	5.50383e-05
CFI06_mgr02	883406	-10.7444	0.607788	6.90403e-06	0.000685513
LOC5574727	346.711	-11.1794	0.555289	3.32648e-06	0.000399489
LOC5575651	2207.53	-11.6145	0.375379	8.75486e-09	3.47896e-06
LOC5567364	997.552	-12.0496	0.535263	3.57403e-06	0.000424742
LOC5565069	434.646	-12.4847	0.717752	2.84005e-05	0.00209966
LOC5570841	773.758	-12.9198	0.482465	1.15839e-06	0.000179635
LOC5576646	238.747	-13.3549	0.568125	6.95432e-06	0.000685513
LOC110677921	50.3998	-13.79	0.846397	5.36677e-05	0.00339522
LOC5568954	1800.85	-14.225	0.33694	1.52065e-09	8.78936e-07
LOC110677843	176.252	-14.6601	0.938809	8.05247e-05	0.00463327
LOC5573487	1033.62	-15.0952	0.346443	4.90196e-09	2.14942e-06
LOC5574758	54.7914	-15.5303	0.807972	6.48285e-05	0.00390692
LOC5576283	3466.89	-15.9654	0.3557	1.2588e-08	4.82867e-06
LOC5575962	247.441	-16.4005	0.767933	6.01009e-05	0.00367425
LOC5566409	37.8536	-16.8356	0.673818	3.70921e-05	0.00253582
LOC5572241	2181.32	-17.2706	0.380037	7.27348e-08	2.37153e-05
LOC110674772	1629.89	-17.7057	0.392751	1.48213e-07	3.69545e-05
LOC5577707	77.9756	-18.1408	1.24553	0.000125232	0.00664327
LOC5574754	84.5392	-18.5759	0.641841	3.32182e-05	0.00229566
LOC5570593	1384.5	-19.011	0.38663	1.24116e-07	3.22094e-05
LOC23687474	1527.79	-19.4461	0.324543	4.05943e-09	1.91184e-06
LOC5574714	545.938	-19.8812	0.577883	2.4526e-05	0.00186584
LOC110674084	94.1828	-20.3163	0.741873	9.54315e-05	0.0053224
LOC5576566	622.362	-20.7513	0.47855	8.8635e-06	0.000841107
LOC5570813	46.2766	-21.1864	0.754911	0.00011792	0.00632691
LOC5571946	3860.57	-21.6215	0.321989	1.29109e-08	4.82867e-06
LOC5570673	2176.94	-22.0566	0.365479	2.15175e-07	4.88601e-05
LOC5577711	16.3465	-22.4917	1.94931	0.000262762	0.0107092
LOC5576108	183.593	-22.9268	0.795794	0.000142966	0.00712974
LOC110678809	85.958	-23.3619	0.542304	3.03676e-05	0.00219406
LOC5570044	1426.82	-23.7969	0.358209	2.40938e-07	5.37503e-05
LOC5565534	1589.95	-24.232	0.353865	1.97098e-07	4.6413e-05
LOC5570160	669.718	-24.6671	0.473688	1.24011e-05	0.00106549
LOC5568217	121.227	-25.1022	0.713337	0.000132588	0.00690978
LOC5577471	126.736	-25.5373	0.939723	0.000193449	0.00875409
LOC5568528	2818	-25.9724	0.410916	2.66448e-06	0.000336293
LOC5575394	342.331	-26.4075	0.526927	3.23507e-05	0.00226028
LOC5571977	446.079	-26.8425	0.371506	6.58373e-07	0.000117914
LOC5576528	1448.89	-27.2776	0.431438	5.5619e-06	0.00058787
LOC5577199	1121.12	-27.7127	0.428401	5.24495e-06	0.0005688
LOC5577573	816.126	-28.1478	0.486173	1.91658e-05	0.0015232
LOC5570041	3695.16	-28.5829	0.387544	1.43981e-06	0.000210444
LOC5577674	678.814	-29.018	0.476667	2.14028e-05	0.0016595
LOC5569383	9.20721	-29.4531	4.52801	0.0010018	0.0269321
LOC5567198	150.857	-29.8882	0.69076	0.000169254	0.00797123
LOC5567375	2326.14	-30.3232	0.379209	1.68902e-06	0.000244063
LOC5567583	2248.93	-30.7583	0.39367	3.22484e-06	0.000394914
LOC5566444	2790.3	-31.1934	0.337193	2.62413e-07	5.65567e-05
CFI06_mgr01	154.073	-31.6285	0.72764	0.000205302	0.00901354
LOC5577036	1726.86	-32.0636	0.351613	6.01584e-07	0.000110866
LOC5569245	2527.75	-32.4987	0.510849	4.49786e-05	0.0029216
LOC110676086	26.8738	-32.9338	0.978915	0.00026896	0.010892
LOC5578279	1616	-33.3688	0.654806	0.000179127	0.0083435
LOC5570549	1234.96	-33.8039	0.468333	2.86348e-05	0.00210474
LOC110681500	11.6647	-34.239	2.17722	0.000427558	0.0156761
LOC5577286	3334.41	-34.6741	0.359997	1.83717e-06	0.000256719
LOC5567362	1087.21	-35.1092	0.304347	8.56175e-08	2.55221e-05
CFI06_mgp06	11732.7	-35.5443	0.640134	0.000208214	0.00909843
LOC5574158	1667.18	-35.9794	0.314237	1.88489e-07	4.52231e-05
LOC110675128	242.488	-36.4144	0.689757	0.000279794	0.0111532
LOC5565278	528.185	-36.8495	0.476334	5.02045e-05	0.003192
LOC5569562	1736.4	-37.2846	0.6183	0.00021584	0.00933547
LOC5578982	2558.35	-37.7197	0.488839	6.47317e-05	0.00390692
LOC5570397	297.535	-38.1548	0.63795	0.000251622	0.0103884
LOC5576770	2726.46	-38.5899	0.353304	2.55902e-06	0.000332046
LOC5569131	1480.85	-39.025	0.375961	6.18951e-06	0.000629647
LOC5570973	878.594	-39.4601	0.249913	1.14751e-09	6.94843e-07
LOC5571145	4951.28	-39.8951	0.411157	1.76002e-05	0.00141648
LOC5565739	2226.59	-40.3302	0.32791	8.3868e-07	0.000138502
LOC5565862	439.08	-40.7653	0.521876	0.00011448	0.00616832
LOC5568599	3940.95	-41.2004	0.318285	5.1193e-07	9.57309e-05
LOC110681537	84.6407	-41.6355	0.555733	0.000185257	0.00853327
LOC5568309	130.664	-42.0706	0.542109	0.000166845	0.00797123
LOC5565562	1000.88	-42.5057	0.356101	4.52602e-06	0.000512544
LOC5563889	23.6463	-42.9407	2.10381	0.000504607	0.0172954
LOC5565116	2657.54	-43.3758	0.513757	0.000142246	0.00712974
LOC110677860	15.4974	-43.8109	0.929525	0.000493657	0.0172496
LOC110674827	504.809	-44.246	0.615664	0.00033525	0.0128405
LOC110676470	14.7814	-44.6811	0.767502	0.000553816	0.0182672
LOC110676911	187.391	-45.1162	0.273745	7.62474e-08	2.4239e-05
LOC110674862	2176.09	-45.5513	0.424963	4.77693e-05	0.00308342
LOC5572102	178.327	-45.9863	0.706235	0.000528168	0.0176729
LOC5579882	95.8246	-46.4214	0.649377	0.00046489	0.0165922
LOC5569062	136.341	-46.8565	0.846363	0.000610352	0.0194913
LOC5579293	4429.08	-47.2916	0.368212	1.36353e-05	0.0011407
LOC5564197	163.891	1.3157	0.470323	0.000125384	0.00664327
LOC5576530	2530.25	1.31319	0.414755	4.98287e-05	0.003192
LOC5575771	1820.82	1.30708	0.308165	1.4293e-06	0.000210444
LOC5568315	280.687	1.30403	0.639531	0.000529699	0.0176729
LOC110676513	5.93791	1.30271	1.18706	0.000495724	0.0172496
LOC5574419	415.631	1.29918	0.589619	0.000427668	0.0156761
LOC110676167	51.6722	1.29796	0.794201	0.000713382	0.021802
LOC5573350	186.12	1.29507	0.753275	0.000714899	0.021802
LOC5564326	1978.46	1.29051	0.349574	1.08088e-05	0.000961148
CFI06_mgp01	16964.5	1.27879	0.627579	0.000586222	0.0190163
LOC110675975	75.9331	1.27555	0.704867	0.000747629	0.0224885
LOC5567144	703.941	1.27519	0.295806	1.15449e-06	0.000179635
LOC5571882	1120.06	1.27273	0.369841	2.48049e-05	0.00186639
LOC5576356	1325.95	1.26818	0.593997	0.000532298	0.0176729
LOC5579029	482.151	1.26178	0.317118	4.21837e-06	0.000492117
LOC5573728	5035.64	1.26171	0.701616	0.000801328	0.0235325
LOC5565411	1563.31	1.2575	0.324517	6.16618e-06	0.000629647
LOC5575988	2900.85	1.25746	0.715379	0.000837298	0.0239799
LOC110678534	8.0601	1.25729	1.40259	0.000532024	0.0176729
LOC5579803	124.952	1.2559	0.608373	0.000617586	0.0195841
LOC5572202	1589.45	1.2552	0.591279	0.000568547	0.0185375
CFI06_mgp13	752.849	1.25345	0.687725	0.000816485	0.0236502
LOC5574316	2157.68	1.25286	0.557038	0.000466788	0.0165922
LOC23687802	871.171	1.24676	0.58838	0.000589735	0.0190816
LOC5566545	276.084	1.23122	0.727814	0.000974262	0.0265348
LOC5575288	29.0839	1.22668	0.945583	0.000818971	0.0236683
LOC5563999	1017.79	1.22295	0.384935	5.94554e-05	0.00365594
CFI06_mgp04	1162.57	1.22132	0.714493	0.00101287	0.0271325
LOC110678553	69.8334	1.22065	0.908583	0.000889819	0.025033
CFI06_mgp02	52445.3	1.22041	0.638031	0.000860094	0.0243585
LOC5565601	536.868	1.21493	0.346123	2.239e-05	0.00172552
LOC5572379	29.7533	1.2116	0.847921	0.00101471	0.0271325
LOC5579262	17.1483	1.2105	1.07896	0.00071844	0.0218035
LOC5567265	217.047	1.20969	0.790416	0.00108792	0.0285825
LOC5563817	137.389	1.20536	0.404774	0.000105923	0.00580568
LOC110679171	4133.09	1.20358	0.284628	1.78907e-06	0.000255616
LOC5575181	1193.86	1.19943	0.290311	2.62186e-06	0.000336293
LOC5568220	88.5959	1.19329	0.514395	0.000496303	0.0172496
LOC5573666	211.687	1.18938	0.579208	0.000800996	0.0235325
LOC5567339	970.164	1.18518	0.508519	0.000497845	0.0172496
CFI06_mgp05	28087.3	1.18343	0.65001	0.00110316	0.0286867
LOC5564260	1754.52	1.17956	0.42864	0.000198749	0.0088772
LOC5574653	685.015	1.17912	0.651923	0.00113626	0.0293672
LOC5577638	17.2858	1.17824	0.827556	0.00120624	0.0303322
LOC5574500	985.881	1.17705	0.455893	0.000298441	0.0117856
LOC110680850	722.278	1.17562	0.622779	0.00105839	0.0279803
LOC5570087	38.0463	1.17428	0.739005	0.00131059	0.0321107
LOC5565144	603.021	1.17362	0.49333	0.000467127	0.0165922
LOC110675368	12.2293	1.17361	1.13122	0.000762195	0.0228049
LOC5567355	1032.57	1.16771	0.719367	0.00134516	0.0326433
LOC5576939	118.526	1.16575	0.634326	0.00116535	0.0296967
LOC5573115	3010.6	1.16382	0.438806	0.000261808	0.0107047
LOC5578565	295.741	1.16207	0.612537	0.00110291	0.0286867
LOC5563715	271.308	1.16018	0.418997	0.000198962	0.0088772
LOC5566154	318.916	1.15822	0.504719	0.000578395	0.0188104
LOC5565797	301.834	1.15313	0.528497	0.000728004	0.0219888
LOC110676057	4.34571	1.1515	3.84998	0.00154584	0.0360676
LOC110675125	9.16767	1.14924	1.02055	0.000945286	0.0259057
LOC5578520	1503.29	1.14797	0.502364	0.000607327	0.0194913
LOC5572184	575.985	1.1436	0.564108	0.000979056	0.0266019
LOC5576192	378.707	1.13964	0.612258	0.00125744	0.0312298
LOC5574124	80.693	1.13926	0.594539	0.00117254	0.0298201
LOC5567655	95.6574	1.13783	0.71475	0.00156505	0.0364491
LOC5564328	31.1737	1.1337	0.627928	0.0013736	0.0330309
LOC110674258	3.58116	1.12914	1.66577	0.000764646	0.0228245
LOC5568476	163.376	1.12749	0.753143	0.00164641	0.0379959
LOC5579220	559.738	1.118	0.352989	7.32143e-05	0.00434953
CFI06_mgp12	398732	1.11509	0.642984	0.00159322	0.0369023
LOC5578723	101.15	1.11353	0.657095	0.00165908	0.0381497
LOC5577449	1294.59	1.11324	0.351585	7.38832e-05	0.00434953
LOC5577655	2399.52	1.11235	0.229229	1.29993e-07	3.30599e-05
LOC5579195	1106.98	1.11178	0.68965	0.00175922	0.0399468
LOC5578745	3671.48	1.11114	0.40607	0.000238721	0.010085
LOC5574085	935.432	1.1105	0.285249	6.90034e-06	0.000685513
LOC5578717	492.698	1.10773	0.686574	0.00179157	0.0403166
LOC110678502	38.8387	1.1076	0.699167	0.00181305	0.0404348
LOC5578022	1448.86	1.10642	0.249204	8.11789e-07	0.000136668
LOC5573320	303.568	1.10571	0.730299	0.00184633	0.0407382
LOC5577278	5892.94	1.10238	0.260437	1.89857e-06	0.00026109
LOC5563548	722.242	1.10209	0.454634	0.000511602	0.017315
LOC5568022	182.099	1.10178	0.688045	0.00185174	0.0407382
CFI06_mgp11	10756.1	1.09881	0.629306	0.00168467	0.0385988
LOC5575426	175.444	1.09792	0.562278	0.00128795	0.0317394
LOC110681511	549.703	1.09769	0.450632	0.000503579	0.0172954
LOC5567377	1156.24	1.09431	0.45156	0.000522083	0.017563
LOC5567277	5264.78	1.09124	0.287068	9.69162e-06	0.000895203
LOC5566550	981.8	1.09119	0.271742	4.42427e-06	0.000506838
LOC23687995	1722.14	1.09054	0.369365	0.000139893	0.00711552
LOC5577472	17.6725	1.0904	0.81486	0.00179854	0.0403166
LOC110681145	10.3683	1.0889	1.94785	0.000932147	0.0256562
LOC5571891	1048.7	1.0883	0.446705	0.000514332	0.0173481
LOC110676917	127.554	1.08804	0.406388	0.000289455	0.0114664
LOC5571774	2495.83	1.08302	0.274403	5.73334e-06	0.000594041
LOC5569913	85.7244	1.08001	0.78318	0.00199094	0.0429098
LOC5568108	625.54	1.08	0.615529	0.00180046	0.0403166
LOC5564539	2395.53	1.07792	0.392279	0.000246451	0.0103428
LOC5568244	572.985	1.07685	0.493744	0.000912974	0.0254641
LOC5577709	32.1229	1.07531	0.924307	0.00146687	0.0347999
LOC5569342	2977.35	1.0751	0.436349	0.000497458	0.0172496
LOC110676890	86.0562	1.07118	0.846684	0.00181188	0.0404348
LOC5578257	1694.44	1.06795	0.401819	0.000315679	0.0122012
LOC110679441	578.989	1.06716	0.438047	0.000539736	0.0178731
LOC5579251	105.644	1.06568	0.664673	0.00218353	0.0454431
LOC110680311	9.65549	1.06225	0.790148	0.00212885	0.0446708
LOC5573039	294.185	1.06127	0.743612	0.00227829	0.0464275
LOC5569161	2416.88	1.0572	0.371129	0.000195179	0.00876997
LOC5578052	990.548	1.05531	0.616634	0.00208299	0.0441568
LOC5579384	1085.91	1.05388	0.377906	0.000230353	0.00979657
LOC5574020	927.306	1.05247	0.376934	0.000228743	0.0097607
LOC5574895	939.319	1.05206	0.417521	0.000457381	0.0164295
CFI06_mgp09	32209.6	1.05084	0.630378	0.00221779	0.0455393
LOC5574238	33.7136	1.05041	0.518499	0.00132513	0.0323423
LOC5569544	62.3675	1.04839	0.567571	0.00179522	0.0403166
LOC5568706	1392.22	1.04213	0.539147	0.00160051	0.0370038
LOC5571599	1745.05	1.0402	0.735319	0.00253765	0.0498898
LOC5570127	4899.89	1.0387	0.345521	0.000128762	0.00676586
LOC5575183	158.339	1.03828	0.48988	0.00114736	0.0294492
LOC5568723	234.742	1.03726	0.489212	0.0011487	0.0294492
LOC5573880	1050.22	1.03623	0.378895	0.000273025	0.0109867
LOC5579219	2189	1.03614	0.253356	3.33012e-06	0.000399489
LOC110677640	6.24898	1.03068	2.02102	0.00112018	0.0290331
CFI06_mgp08	67807	1.02799	0.631306	0.00252754	0.0498298
LOC5574615	909.238	1.02798	0.35851	0.000193006	0.00875409
LOC110676628	20.7207	1.02656	1.48406	0.000991237	0.0268462
LOC5567755	207.234	1.02625	0.614319	0.00244456	0.0485703
LOC5570155	239.981	1.02602	0.861797	0.00206577	0.0440005
LOC5563709	1143.03	1.02405	0.513383	0.00151794	0.0355472
LOC5575964	703.734	1.02404	0.488968	0.00125407	0.0312069
LOC5575726	184.243	1.02213	0.456161	0.000928021	0.0255981
LOC5574628	659.721	1.02032	0.425612	0.000653089	0.020435
LOC5574448	882.71	1.0194	0.475092	0.00114367	0.0294439
LOC5575758	168.282	1.01931	0.904768	0.0018689	0.0409739
LOC5576541	2112.27	1.01766	0.339808	0.000136086	0.00700594
LOC5567636	6109.28	1.01623	0.574374	0.00225067	0.046012
LOC110677960	1554.32	1.01482	0.255981	5.35206e-06	0.000571906
LOC5574086	1302.48	1.01392	0.568477	0.00222396	0.0455393
LOC5569070	415.699	1.00347	0.519936	0.00181569	0.0404348
LOC5565549	2233.96	1.00341	0.259814	7.82848e-06	0.000756936
LOC110680256	112.335	1.00041	0.484106	0.00141286	0.0336642
LOC5565487	370.269	-1.00749	0.482644	0.00132928	0.0323815
LOC5565506	132.976	-1.00823	0.425704	0.000716674	0.021802
LOC5570872	207.121	-1.01264	0.576193	0.00231751	0.0470758
LOC5574208	612.249	-1.0168	0.30916	5.58897e-05	0.00348379
LOC5576594	942.906	-1.01791	0.22932	7.92343e-07	0.000136668
LOC5577252	515.583	-1.02307	0.568427	0.00210321	0.0443522
LOC5577345	1429.26	-1.02682	0.497724	0.00132332	0.0323423
LOC5566203	416.994	-1.03099	0.552298	0.0018495	0.0407382
LOC5571304	7519.76	-1.03182	0.533515	0.00165111	0.0380354
LOC5572890	454.139	-1.03323	0.430295	0.000629946	0.0198277
LOC5564467	227.663	-1.03403	0.504645	0.00133188	0.0323827
LOC5566046	266.629	-1.0343	0.579169	0.00206031	0.0439832
LOC5564164	229.388	-1.03509	0.343432	0.000126424	0.00667059
LOC5568941	1090.44	-1.03883	0.37568	0.000250926	0.0103884
LOC5577060	1946.3	-1.04044	0.245951	1.90952e-06	0.00026109
LOC5578994	772.173	-1.04335	0.379027	0.000257608	0.0105669
LOC5572223	87.7756	-1.04415	0.581998	0.00196542	0.0426324
LOC5564065	628.202	-1.04509	0.505377	0.00124455	0.0310917
LOC5564296	647.901	-1.04707	0.35612	0.000153759	0.00752001
LOC5578055	104.133	-1.06045	0.62858	0.00209107	0.0441695
LOC5575919	1075.74	-1.06142	0.25593	2.67109e-06	0.000336293
LOC5573401	2722.32	-1.06741	0.368597	0.000169084	0.00797123
LOC23687983	397.118	-1.06816	0.786665	0.00208699	0.0441568
LOC5565774	2076.41	-1.0684	0.531635	0.00129077	0.0317474
LOC5570071	41.679	-1.0687	0.687116	0.00220233	0.0454624
LOC5576879	257.316	-1.06922	0.422285	0.000429009	0.0156761
LOC5572074	829.419	-1.07163	0.419665	0.000405343	0.0150712
LOC5565973	242.131	-1.07407	0.694569	0.00215223	0.0450128
LOC5572629	14.4334	-1.07518	0.693537	0.00213857	0.0448008
LOC5569072	479.814	-1.07873	0.491159	0.000880924	0.0248377
LOC5577691	203.121	-1.08371	0.618655	0.00177979	0.0403166
LOC5572463	4991.56	-1.0869	0.281702	7.91699e-06	0.000756936
LOC5576501	5233.05	-1.09258	0.548638	0.00123185	0.0308959
LOC5576373	62.5643	-1.09337	0.764233	0.00191963	0.0417979
LOC5568072	878.692	-1.09953	0.379477	0.000160163	0.00780319
LOC5574348	1117.09	-1.10045	0.380647	0.000162735	0.00789174
LOC110680823	69.5411	-1.11022	0.437435	0.000387159	0.0144797
LOC5578931	69.5411	-1.11022	0.437435	0.000387159	0.0144797
LOC5576357	289.482	-1.11063	0.533133	0.00099317	0.0268462
LOC5569213	228.928	-1.11063	0.615105	0.00150523	0.0353799
LOC5564898	131.155	-1.11075	0.346199	6.55152e-05	0.00392967
LOC5568986	4977.42	-1.11396	0.395994	0.000195157	0.00876997
LOC5564544	514.649	-1.11434	0.536809	0.000994382	0.0268462
LOC5578269	1626.57	-1.11559	0.29893	1.21744e-05	0.00105928
LOC5570688	91.3304	-1.11813	0.412019	0.000249126	0.0103865
LOC5577721	1450.01	-1.1267	0.473382	0.000529463	0.0176729
LOC110678504	1840.79	-1.12819	0.537696	0.000914942	0.0254641
LOC5566151	4001.36	-1.12863	0.642246	0.0014733	0.0348873
LOC5565670	4570.79	-1.13061	0.539575	0.000912368	0.0254641
LOC5579326	1522.02	-1.1316	0.321792	2.46509e-05	0.00186584
LOC5564731	100.785	-1.13385	0.375837	0.000109366	0.00596868
LOC5572927	616.929	-1.13435	0.494991	0.000623171	0.0197121
LOC5574137	139.955	-1.13819	0.594945	0.0011822	0.0298272
LOC5575914	26488.6	-1.1415	0.509296	0.000674325	0.0209651
LOC5575332	119.469	-1.14337	0.52778	0.000772059	0.0229918
LOC5579646	32.1318	-1.1455	0.663019	0.00140734	0.0336642
LOC5565311	103.643	-1.1488	0.939081	0.00109821	0.0286867
LOC5566303	1338.02	-1.15051	0.259476	8.16824e-07	0.000136668
LOC5572368	112.717	-1.1547	0.961521	0.00102954	0.0272742
LOC5571216	90.4274	-1.15627	0.620591	0.0011759	0.0298272
LOC5574799	1189.51	-1.15835	0.382452	0.000101432	0.00558357
LOC5576867	1112.74	-1.15844	0.337381	3.10327e-05	0.00222945
LOC5572780	635.758	-1.16038	0.298472	6.7609e-06	0.000682314
LOC5564142	44.191	-1.16192	0.648375	0.00124051	0.0310518
LOC5566809	6293.7	-1.16204	0.963582	0.000999893	0.0269321
LOC5568430	3648.83	-1.1715	0.414613	0.000168547	0.00797123
LOC5568516	674.129	-1.17254	0.237896	8.83118e-08	2.55221e-05
LOC5567031	23716.8	-1.17522	0.566931	0.000816433	0.0236502
LOC5573255	140.764	-1.17869	0.616582	0.00101566	0.0271325
LOC5566267	508.432	-1.17973	0.648233	0.00112105	0.0290331
LOC5575301	327.137	-1.19978	0.454867	0.000248075	0.0103767
LOC5564353	1172.34	-1.20176	0.417468	0.000137908	0.00707112
LOC5572646	2293.43	-1.20718	0.254864	2.077e-07	4.80201e-05
LOC5572024	915.318	-1.20868	0.323736	1.08921e-05	0.000961835
LOC5564882	1840.63	-1.21198	0.325099	1.10414e-05	0.000968289
LOC5565921	4455.86	-1.21909	0.447463	0.000193039	0.00875409
LOC5573297	535.133	-1.22425	0.555127	0.000554508	0.0182672
LOC5572437	173.327	-1.22703	0.454549	0.000200569	0.00891758
LOC5563721	228.702	-1.23174	0.390672	6.24533e-05	0.00379979
LOC5580307	555.754	-1.23227	0.602687	0.000693929	0.0214696
LOC5579187	3757.81	-1.23546	0.689519	0.000904384	0.0253866
LOC5572471	32.2573	-1.23695	0.656132	0.000828019	0.0238215
LOC5566654	1279.66	-1.2412	0.476886	0.000240306	0.0101183
LOC5580066	330.379	-1.24627	0.441044	0.000141446	0.00712974
LOC5563913	220.457	-1.2552	0.410497	7.67492e-05	0.0044768
LOC110675370	24.6891	-1.25574	0.573816	0.000511861	0.017315
LOC23687387	482.405	-1.25608	0.64842	0.000724291	0.0219288
LOC5564869	255.943	-1.25715	0.222962	2.02517e-09	1.11966e-06
LOC5579959	362.411	-1.26359	0.695104	0.000783753	0.0232527
LOC5574364	190.846	-1.26858	0.438587	0.000113498	0.00614147
LOC5575836	474.884	-1.27041	0.787373	0.000815468	0.0236502
LOC5571516	243.247	-1.27633	0.796195	0.000791208	0.0233434
LOC5574050	184.577	-1.28169	0.456452	0.000134526	0.00695381
LOC5577237	684.566	-1.28582	0.46613	0.000149332	0.00736008
LOC5566824	5157.99	-1.29049	0.603733	0.000488216	0.0171496
LOC110675519	209.058	-1.29106	0.672538	0.000637899	0.0200285
LOC5573556	4965.32	-1.30445	0.502203	0.000201991	0.00894955
LOC5577366	324.47	-1.30596	0.473793	0.000141739	0.00712974
LOC5576028	293.633	-1.34848	0.593993	0.000321145	0.0123374
LOC5571981	608.781	-1.3503	0.544626	0.00022094	0.00952362
LOC5577369	3571.33	-1.35188	0.514374	0.000163222	0.00789174
LOC5565119	246.856	-1.35209	0.641356	0.000400789	0.0149455
LOC5580326	431.072	-1.36503	0.221396	6.94715e-11	5.88933e-08
LOC110675359	19.4917	-1.36643	1.14378	0.000415967	0.0154092
LOC5575386	8457.12	-1.37496	0.556051	0.000205562	0.00901354
LOC5575798	245.596	-1.37922	0.562369	0.000210227	0.00912371
LOC5566725	1780.62	-1.38056	0.498999	0.000110522	0.00600599
LOC5565306	215.841	-1.38725	0.88346	0.000459373	0.0164546
LOC5573701	8.73581	-1.39537	1.18474	0.000373514	0.0141357
LOC5572925	2401.09	-1.39777	0.614928	0.00026571	0.0107948
LOC5572750	917.569	-1.3978	0.488532	8.44587e-05	0.00479454
LOC5575330	57.3307	-1.4022	0.653994	0.00031313	0.0121473
LOC5577221	223.987	-1.40283	0.565852	0.000184198	0.00853327
LOC5569487	1155.17	-1.40339	0.385594	9.71516e-06	0.000895203
LOC5565513	2135.46	-1.42965	0.481901	5.9514e-05	0.00365594
LOC5564138	1072.57	-1.44284	0.468301	4.30126e-05	0.00285428
LOC5564252	350.284	-1.44494	0.288491	3.3454e-08	1.21543e-05
LOC5576269	57.1935	-1.44639	0.74287	0.00031807	0.0122563
LOC5573122	4.15476	-1.4481	1.31589	0.000313332	0.0121473
LOC5578666	151.233	-1.44877	0.596341	0.00017014	0.00798338
LOC5569110	708.003	-1.44882	0.471508	4.3097e-05	0.00285428
LOC5569145	6057.59	-1.46665	0.628689	0.000185885	0.00853327
LOC5566567	74.4047	-1.47347	0.500213	5.4242e-05	0.00341355
LOC5570793	1342.87	-1.48561	0.418217	1.00172e-05	0.000903397
LOC5572132	572.332	-1.49502	0.278242	4.3526e-09	1.9767e-06
LOC5572722	1971.35	-1.502	0.923334	0.000276977	0.0111105
LOC5580315	19258.9	-1.50352	0.626561	0.000145021	0.00717542
LOC5568539	747.501	-1.5484	0.417268	4.92359e-06	0.000539728
LOC5571084	959.961	-1.56475	0.409643	3.22987e-06	0.000394914
LOC5572509	1623.55	-1.57288	0.272356	3.42935e-10	2.56516e-07
LOC110674832	335.163	-1.57617	0.825328	0.000184757	0.00853327
LOC5566696	747.104	-1.60106	0.659371	9.42001e-05	0.00527686
LOC5575049	1190.66	-1.60416	0.347337	1.1892e-07	3.15249e-05
LOC5576729	665.293	-1.67241	0.505514	1.0653e-05	0.000953971
LOC5569603	1735.58	-1.6773	0.313273	2.35311e-09	1.19688e-06
LOC5565366	1924.71	-1.69769	0.422532	9.76823e-07	0.000159247
LOC5579027	2987.68	-1.71501	0.402049	3.48281e-07	6.81345e-05
LOC5565674	5.56491	-1.72214	1.48385	0.000153492	0.00752001
LOC5572258	287.82	-1.72856	0.546633	1.26557e-05	0.00108006
LOC5567620	953.335	-1.73437	0.554106	1.34172e-05	0.00112989
LOC5575274	4451.95	-1.7508	0.46274	1.82942e-06	0.000256719
LOC5568897	29.5157	-1.75304	1.00774	0.000100015	0.00552951
LOC5569294	390.565	-1.80932	0.526816	4.37688e-06	0.000505967
LOC5566384	25.5486	-1.8264	0.63951	1.74522e-05	0.00141648
LOC5568292	14056.2	-1.8316	0.543115	4.78275e-06	0.000533486
LOC5573391	356.618	-1.89101	0.4579	2.90242e-07	6.05036e-05
LOC5576981	578.013	-2.13183	1.02073	1.94291e-05	0.00153454
LOC5572962	1008.12	-2.15922	1.48959	4.50326e-05	0.0029216
LOC5568131	2402.68	-2.17229	0.80142	5.74607e-06	0.000594041
LOC5566889	37.2474	-2.30234	1.52265	3.14142e-05	0.00223164
LOC5571755	639.317	-2.46	0.29533	9.62781e-20	6.12136e-16
LOC5572959	245.272	-2.73579	0.904422	3.25304e-07	6.46338e-05
LOC5574410	903.632	-2.7427	0.195448	4.23598e-48	5.38647e-44
LOC5569490	4.57313	-3.07207	2.15345	1.78725e-05	0.00142935
LOC5579191	67.0888	-3.36267	1.1329	9.06505e-08	2.56158e-05
LOC110681502	224.102	-3.91748	0.760189	1.3351e-12	2.12214e-09
LOC110678326	6.96196	-4.39164	7.60272	0.000192338	0.00875409
LOC5580149	21.4485	-4.61373	1.69365	2.73981e-07	5.80657e-05
LOC5576254	18.2037	-5.19443	8.14032	0.000143537	0.00712974
LOC5570357	8.99873	-14.7572	3.0429	1.18999e-07	3.15249e-05
LOC5571051	756.911	-16.0764	2.87596	5.86688e-09	2.48678e-06

## Sheet: Carcass_HTvBF
Minimum fold change = 2							Minimum fold change = 10
	baseMean	log2FoldChange	lfcSE	pvalue	padj			baseMean	log2FoldChange	lfcSE	pvalue	padj
LOC5568644	207.266	21.5195	2.34426	9.66458e-21	1.80106e-17		LOC5568644	207.266	21.5195	2.34426	9.66458e-21	1.80106e-17
LOC5567790	128.269	21.3959	3.79362	3.0577e-09	8.86392e-07		LOC5567790	128.269	21.3959	3.79362	3.0577e-09	8.86392e-07
LOC5575241	85.3842	20.5762	2.08566	1.50976e-23	9.84738e-20		LOC5575241	85.3842	20.5762	2.08566	1.50976e-23	9.84738e-20
LOC5569726	67.7813	20.4756	2.34289	6.02181e-19	9.81931e-16		LOC5569726	67.7813	20.4756	2.34289	6.02181e-19	9.81931e-16
LOC110676237	27.798	20.4127	2.17408	1.58241e-21	3.44043e-18		LOC110676237	27.798	20.4127	2.17408	1.58241e-21	3.44043e-18
LOC110681415	31.5023	20.2375	2.64404	5.07861e-15	4.9839e-12		LOC110681415	31.5023	20.2375	2.64404	5.07861e-15	4.9839e-12
LOC5578521	67.6641	20.2306	2.1155	3.07031e-22	1.00131e-18		LOC5578521	67.6641	20.2306	2.1155	3.07031e-22	1.00131e-18
LOC5575293	68.618	20.1657	3.98496	4.65602e-08	7.91472e-06		LOC5575293	68.618	20.1657	3.98496	4.65602e-08	7.91472e-06
LOC5566943	31.8847	19.5636	2.44488	3.52294e-16	4.17788e-13		LOC5566943	31.8847	19.5636	2.44488	3.52294e-16	4.17788e-13
LOC23687769	236.486	19.5571	3.67029	1.74435e-08	3.78801e-06		LOC23687769	236.486	19.5571	3.67029	1.74435e-08	3.78801e-06
LOC5572852	8.24939	18.8393	2.16723	1.12624e-18	1.63242e-15		LOC5572852	8.24939	18.8393	2.16723	1.12624e-18	1.63242e-15
LOC5571803	2672.49	18.8383	1.92977	5.27749e-23	2.29483e-19		LOC5571803	2672.49	18.8383	1.92977	5.27749e-23	2.29483e-19
LOC5574307	17.5147	18.7741	2.38432	1.09157e-15	1.18663e-12		LOC5574307	17.5147	18.7741	2.38432	1.09157e-15	1.18663e-12
LOC110676787	31.3193	18.7525	2.95591	6.80634e-11	3.55155e-08		LOC110676787	31.3193	18.7525	2.95591	6.80634e-11	3.55155e-08
LOC5572259	10.5232	18.6544	2.50398	2.99244e-14	2.60243e-11		LOC5572259	10.5232	18.6544	2.50398	2.99244e-14	2.60243e-11
LOC110680549	13.9265	18.6296	2.19628	7.19871e-18	9.39071e-15		LOC110680549	13.9265	18.6296	2.19628	7.19871e-18	9.39071e-15
LOC5575187	15.0838	16.5256	2.95937	6.8066e-09	1.70754e-06		LOC5575187	15.0838	16.5256	2.95937	6.8066e-09	1.70754e-06
LOC5564633	539.355	16.4325	9.19841	1.21098e-05	0.000598378		LOC5564633	539.355	16.4325	9.19841	1.21098e-05	0.000598378
LOC110679326	7.52822	14.1045	5.00171	3.58001e-06	0.000245796		LOC110679326	7.52822	14.1045	5.00171	3.58001e-06	0.000245796
LOC5570400	11.2834	13.9128	3.80782	1.01218e-06	9.23352e-05		LOC5570400	11.2834	13.9128	3.80782	1.01218e-06	9.23352e-05
LOC5577738	35.8207	12.8406	2.83058	1.59137e-07	2.17465e-05		LOC5577738	35.8207	12.8406	2.83058	1.59137e-07	2.17465e-05
LOC110675921	6.31836	12.4649	2.94371	2.77171e-07	3.37915e-05		LOC110675921	6.31836	12.4649	2.94371	2.77171e-07	3.37915e-05
LOC110680819	28.3581	10.6661	8.98301	4.83527e-05	0.00168203		LOC110680819	28.3581	10.6661	8.98301	4.83527e-05	0.00168203
LOC5571393	75.4008	10.1103	6.19099	2.11022e-05	0.000911519		LOC5571393	75.4008	10.1103	6.19099	2.11022e-05	0.000911519
LOC110678065	7.42462	6.7439	6.87228	9.59702e-05	0.00281333		LOC110678065	7.42462	6.7439	6.87228	9.59702e-05	0.00281333
LOC110676953	3.3373	6.19292	7.4613	0.000147558	0.00372065		LOC110676953	3.3373	6.19292	7.4613	0.000147558	0.00372065
LOC5563889	23.6463	5.78228	3.34471	8.32112e-06	0.000459526		LOC5563889	23.6463	5.78228	3.34471	8.32112e-06	0.000459526
LOC5565528	54.3076	5.55371	3.69729	1.73233e-05	0.000787396		LOC5565528	54.3076	5.55371	3.69729	1.73233e-05	0.000787396
LOC5564560	195.095	5.36861	2.93994	5.73418e-06	0.000344712		LOC5564560	195.095	5.36861	2.93994	5.73418e-06	0.000344712
LOC5576181	60.7113	5.29774	2.96591	6.56982e-06	0.000386051		LOC5576181	60.7113	5.29774	2.96591	6.56982e-06	0.000386051
LOC5565112	60.9404	5.19982	3.62128	2.13232e-05	0.00091307		LOC5565112	60.9404	5.19982	3.62128	2.13232e-05	0.00091307
LOC110678859	21.2755	5.03378	7.99718	0.000256472	0.00557613		LOC110678859	21.2755	5.03378	7.99718	0.000256472	0.00557613
LOC5573562	290.09	4.29304	2.9819	2.41726e-05	0.00100424		LOC5573562	290.09	4.29304	2.9819	2.41726e-05	0.00100424
LOC110676083	56.5697	4.22296	3.28652	3.94108e-05	0.0014641		LOC110676083	56.5697	4.22296	3.28652	3.94108e-05	0.0014641
LOC5577713	23.9171	4.10621	2.46456	1.37067e-05	0.000657368		LOC5577713	23.9171	4.10621	2.46456	1.37067e-05	0.000657368
LOC5566056	30.8996	4.09858	3.14179	3.86819e-05	0.0014482		LOC5566056	30.8996	4.09858	3.14179	3.86819e-05	0.0014482
LOC5564548	189.108	4.09357	2.83401	2.58659e-05	0.00106442		LOC5564548	189.108	4.09357	2.83401	2.58659e-05	0.00106442
LOC110681500	11.6647	3.94333	2.94078	3.71819e-05	0.00140591		LOC110681500	11.6647	3.94333	2.94078	3.71819e-05	0.00140591
LOC110681519	12.218	3.94302	7.1563	0.000389133	0.00752036		LOC110681519	12.218	3.94302	7.1563	0.000389133	0.00752036
LOC5577588	245.445	3.90458	3.0461	4.46264e-05	0.00158624		LOC5577588	245.445	3.90458	3.0461	4.46264e-05	0.00158624
LOC5566318	41.9688	3.63805	2.51539	3.43299e-05	0.00131678		LOC5566318	41.9688	3.63805	2.51539	3.43299e-05	0.00131678
LOC5567452	1267.45	3.6093	2.15999	2.10085e-05	0.000911519		LOC5567452	1267.45	3.6093	2.15999	2.10085e-05	0.000911519
LOC5564014	103.923	3.60856	3.14183	7.37431e-05	0.0023349		LOC5564014	103.923	3.60856	3.14183	7.37431e-05	0.0023349
LOC5569383	9.20721	3.47529	6.72689	0.000479575	0.0087375		LOC5569383	9.20721	3.47529	6.72689	0.000479575	0.0087375
LOC5564426	283.721	3.45455	1.48429	6.76834e-06	0.000392413		LOC5564426	283.721	3.45455	1.48429	6.76834e-06	0.000392413
LOC110674216	105.097	3.43274	0.684757	1.08031e-09	3.91463e-07		LOC110674216	105.097	3.43274	0.684757	1.08031e-09	3.91463e-07
LOC5572408	71.8626	3.41009	2.98015	8.31407e-05	0.00255193		LOC5572408	71.8626	3.41009	2.98015	8.31407e-05	0.00255193
LOC5578706	127.654	3.36699	2.31211	4.32175e-05	0.00155309		LOC5578706	127.654	3.36699	2.31211	4.32175e-05	0.00155309
LOC110678901	11.1249	3.35803	2.45775	5.24548e-05	0.00179775		LOC110678901	11.1249	3.35803	2.45775	5.24548e-05	0.00179775
LOC5577712	20.8948	3.27439	1.97818	3.32886e-05	0.0012987		LOC5566696	747.104	-3.46189	0.66488	3.65647e-10	1.43834e-07
LOC110678927	158.481	3.21809	2.53715	7.30257e-05	0.00231781		LOC110681502	224.102	-4.26505	0.660174	5.34877e-15	4.9839e-12
LOC5570107	217.203	3.14015	2.67135	9.43865e-05	0.00277313		LOC110678326	6.96196	-5.75931	8.40544	0.000201454	0.0046928
LOC5577270	67.0849	3.13715	1.0808	5.10643e-06	0.000315703		LOC5570300	101.962	-14.4716	3.39456	3.69998e-07	4.16088e-05
LOC5574865	78.7452	3.10673	2.43785	8.05131e-05	0.00247819		LOC5570357	8.99873	-15.1184	3.10254	9.62275e-08	1.42646e-05
LOC5573855	1775.15	3.09197	2.50874	8.82993e-05	0.00267254		LOC5569108	191.966	-19.6795	7.98049	3.97138e-06	0.000267044
LOC5571152	370.734	3.02324	2.27655	8.05484e-05	0.00247819
LOC110676794	44.3238	3.01872	2.97205	0.000145218	0.00368049
LOC5574546	179.507	2.87112	1.08096	1.83233e-05	0.000821398
LOC5572710	99.1924	2.79773	2.59915	0.000155976	0.00388302
LOC5580037	226.262	2.79764	2.52444	0.000148027	0.00372065
LOC5576590	113.897	2.77668	1.1999	3.9561e-05	0.0014641
LOC5570305	131.448	2.76447	2.21666	0.000125913	0.00340774
LOC110674150	122.307	2.76317	0.58916	4.99554e-08	8.24897e-06
LOC110674152	33.3213	2.74577	0.8902	1.17738e-05	0.00058809
LOC110677843	176.252	2.7443	0.873202	1.03673e-05	0.000534339
LOC5569133	467.009	2.70642	0.729614	2.4899e-06	0.000181457
LOC5567271	56.8091	2.69727	2.70169	0.000196461	0.00461772
LOC5564875	1167.48	2.68258	1.75585	0.000106603	0.00304965
LOC5577711	16.3465	2.67392	1.83328	0.000115266	0.00322671
LOC110674148	93.8071	2.6698	0.808718	8.74057e-06	0.000474056
LOC5570061	11.7253	2.6638	5.85312	0.00073885	0.0119449
LOC5570168	49.268	2.61144	0.754284	6.66841e-06	0.000390087
LOC5574593	1388.79	2.60845	1.2076	7.59526e-05	0.00236564
LOC5567896	152.196	2.60834	2.21958	0.000169988	0.00415636
LOC110680321	70.2991	2.60689	2.75469	0.000234023	0.00522746
LOC5572100	425.718	2.57989	1.07849	6.39042e-05	0.00211046
LOC5571969	38.4492	2.57653	0.977078	4.53433e-05	0.00160299
LOC110677056	71.7411	2.56835	2.38367	0.000201329	0.0046928
LOC5580187	753.668	2.56768	1.04038	5.99391e-05	0.00199466
LOC5580033	331.719	2.56185	2.16224	0.000179694	0.00430903
LOC5569769	13.8746	2.55411	2.65576	0.000240534	0.00530308
LOC5564022	107.78	2.54891	1.6329	0.000136931	0.00358256
LOC5577707	77.9756	2.50343	1.10848	9.36189e-05	0.00275679
LOC5566690	65.1423	2.48895	1.52506	0.000151027	0.00377424
LOC5571917	307.019	2.46312	1.36041	0.000147813	0.00372065
LOC5577615	202.906	2.45899	0.494764	3.00954e-08	6.13429e-06
LOC5566292	577.209	2.4378	2.37962	0.000253026	0.00551127
LOC5565539	242.409	2.43066	2.32533	0.000249618	0.00546354
LOC5572615	46.9291	2.42222	1.47205	0.00017714	0.00426346
LOC5569918	83.4201	2.41474	0.861586	5.25063e-05	0.00179775
LOC5577589	135.881	2.41418	2.2913	0.000253066	0.00551127
LOC5574928	20.1606	2.40679	2.14983	0.000240661	0.00530308
LOC110678114	1248.19	2.40581	0.892671	6.58439e-05	0.00214733
LOC110678115	1248.19	2.40581	0.892671	6.58439e-05	0.00214733
LOC5570814	560.299	2.40416	2.07305	0.000233993	0.00522746
LOC5574514	8.21184	2.404	1.80523	0.000210295	0.00480437
LOC5573996	7.42277	2.40227	1.77396	0.00020869	0.00478446
LOC5569681	303288	2.38467	1.59783	0.000205037	0.00475994
CFI06_mgr02	883406	2.36723	0.588129	1.95696e-06	0.000152866
LOC5578704	275.101	2.32649	1.62747	0.000239059	0.00528674
LOC5568217	121.227	2.32193	0.697151	1.89129e-05	0.000842045
LOC5573836	833.434	2.32188	0.450272	1.61689e-08	3.57497e-06
LOC5578332	33.4427	2.32072	1.06606	0.000174944	0.00424191
LOC5564918	295.366	2.31804	1.23039	0.000217169	0.00494411
LOC110677724	60.4927	2.30725	0.732186	3.10637e-05	0.00122796
LOC5565483	158.118	2.30617	1.3318	0.000236733	0.00526095
LOC5574617	211.843	2.29723	0.766941	4.6099e-05	0.00162092
LOC5576072	35.9008	2.27682	0.985072	0.000170142	0.00415636
LOC110675730	8.05727	2.26836	2.15556	0.000313823	0.00641664
LOC110680300	133.24	2.26773	1.39533	0.000269092	0.0057546
LOC110674662	303.952	2.26673	0.915628	0.000137686	0.00358506
LOC5573214	94.0764	2.26643	1.11359	0.000232837	0.00522338
LOC5572859	377.873	2.24617	1.20344	0.000272378	0.00579637
LOC5575758	168.282	2.23605	1.08545	0.000250376	0.00547094
LOC5573435	1819.11	2.22794	0.405586	3.33267e-09	9.451e-07
LOC110676104	118.208	2.2099	2.04312	0.000339409	0.00682218
LOC5568789	118.208	2.2099	2.04312	0.000339409	0.00682218
LOC110676236	46.6424	2.20735	0.784444	8.3868e-05	0.00255621
LOC5565160	8209.01	2.20602	0.335343	5.04179e-12	3.28851e-09
LOC5573003	144.121	2.198	1.06082	0.000277743	0.00587121
LOC5577710	7.88052	2.19468	1.99223	0.000345429	0.00690065
LOC5572723	1350.74	2.19318	0.782851	8.87813e-05	0.00267437
LOC5574198	167.283	2.18441	1.91696	0.000347219	0.00691523
LOC5573942	9202.16	2.18273	0.393771	2.74375e-09	8.52196e-07
LOC5573350	186.12	2.17664	0.773041	8.91798e-05	0.00267437
LOC5565797	301.834	2.16444	0.503949	1.01052e-06	9.23352e-05
LOC5574416	31.4716	2.14898	1.70349	0.000366487	0.00720003
LOC5568483	160.045	2.13033	2.06757	0.000398466	0.00768934
LOC5568406	278.043	2.11412	0.547965	5.386e-06	0.00032832
LOC110675128	242.488	2.11337	0.690786	5.69407e-05	0.00192133
LOC5563615	1412.7	2.10711	0.759599	0.000112469	0.00316198
LOC5572871	157.929	2.09908	1.28529	0.000445248	0.0082822
LOC5580078	3866.39	2.08974	0.427875	8.84172e-08	1.34117e-05
LOC110679577	52.3736	2.08244	0.819064	0.000190199	0.0045129
LOC5577898	87.186	2.08202	0.925512	0.000312002	0.00638943
LOC5575944	78.0343	2.07246	2.02959	0.000442541	0.00825887
LOC110674151	48.5483	2.0691	0.94139	0.000346662	0.00691468
LOC5576699	604.581	2.06627	0.850793	0.000243051	0.00534671
LOC5571939	229.826	2.05475	1.4812	0.000474825	0.00869957
LOC5576530	2530.25	2.0532	0.40622	4.09312e-08	7.52038e-06
LOC110681145	10.3683	2.05139	2.20193	0.000476182	0.0087
LOC5577638	17.2858	2.04093	0.904838	0.000342849	0.00687563
LOC5576303	137.561	2.02839	1.81227	0.000476078	0.0087
LOC5576294	491.653	2.02723	0.75804	0.000162788	0.0040219
LOC110674585	12.6959	2.02515	1.8889	0.000479474	0.0087375
LOC5564694	1080.65	2.02506	1.97709	0.000482333	0.00877551
LOC23687599	480.533	2.02391	1.49071	0.000511699	0.00914399
LOC5577909	434.82	2.02024	0.769474	0.000182935	0.00436269
LOC110681023	22.5135	2.01637	1.87813	0.000487996	0.00884154
LOC5568670	22.5135	2.01637	1.87813	0.000487996	0.00884154
LOC5569509	57.9209	2.01307	0.922803	0.000409446	0.00780881
LOC5579143	81.2371	2.00988	1.74083	0.000497598	0.00899053
LOC110681172	239.821	2.00315	1.7733	0.000503246	0.00904248
LOC5573724	176.916	2.00056	0.864497	0.000343724	0.00687713
LOC5568858	432.639	1.99858	1.00418	0.000535505	0.00949138
LOC5567836	823.639	1.99831	0.717482	0.000134041	0.00353245
LOC5577590	128.465	1.98861	1.81601	0.000517347	0.00921966
LOC5576619	88.5418	1.97648	2.31676	0.000560076	0.00978071
LOC5571135	1171.21	1.97559	2.04182	0.000534511	0.00948667
LOC5568710	146.918	1.96061	1.30599	0.000667225	0.0111589
LOC5575525	69.6344	1.9595	1.13572	0.000704601	0.0115543
LOC110681202	8.34123	1.95901	1.98156	0.00054932	0.00967055
LOC5574772	813.219	1.95486	1.43327	0.000626929	0.0106906
LOC5573737	2270.2	1.95186	0.466094	1.93455e-06	0.000152866
LOC5563629	184.524	1.94928	1.0407	0.000682531	0.0113134
LOC5576409	147.868	1.94148	1.16785	0.00074998	0.0120933
LOC5577254	155.719	1.93507	1.22364	0.00075353	0.0121141
LOC23687811	4888.75	1.93489	0.573171	3.08174e-05	0.00122565
LOC5571050	124.048	1.92723	1.8623	0.000585353	0.0101812
LOC110678373	259.22	1.9219	0.672095	0.00012673	0.00342277
LOC23687848	102.371	1.90967	0.934005	0.00064019	0.0108527
LOC5570155	239.981	1.90367	1.01318	0.000777199	0.01244
LOC110680290	16.8751	1.90136	0.825776	0.000435564	0.00816369
LOC110674056	213.029	1.9007	1.45026	0.000711795	0.0116276
LOC5575651	2207.53	1.89791	0.375729	4.67178e-08	7.91472e-06
LOC5580247	401.826	1.89291	0.908988	0.000634241	0.0107871
LOC5575707	312.02	1.89108	1.51771	0.000699033	0.0115071
LOC110681295	190.206	1.88834	0.575962	4.29752e-05	0.00154865
LOC110680323	8.79125	1.88525	1.70488	0.000655509	0.011027
LOC5567785	289.254	1.87637	1.32199	0.000837637	0.0131691
LOC5574192	2690.14	1.87285	0.372511	5.28269e-08	8.61409e-06
LOC5567219	196.255	1.86828	1.04841	0.000924072	0.013952
LOC5565996	39.1305	1.86602	2.02863	0.000659143	0.0110663
LOC5572322	113.425	1.85312	1.87171	0.00067934	0.0112748
LOC5573487	1033.62	1.85125	0.348599	1.29526e-08	3.07211e-06
LOC5572162	1038.87	1.85062	1.30137	0.000916527	0.0138701
LOC5570943	8.61334	1.84028	1.99438	0.00069231	0.0114464
LOC5577674	678.814	1.83932	0.48728	9.27088e-06	0.000491621
LOC5570784	2240.87	1.83497	1.18091	0.00105454	0.0152342
LOC5576571	415.84	1.83454	1.18011	0.00105642	0.0152373
LOC5566000	88.0995	1.83159	0.832602	0.000604452	0.0104438
LOC5564425	37.8333	1.83102	0.792579	0.000493833	0.00893488
LOC5576108	183.593	1.83033	0.811238	0.0005475	0.00965154
LOC5577468	144.463	1.82988	1.86446	0.00071241	0.0116276
LOC5570841	773.758	1.82379	0.495239	1.27673e-05	0.000621919
LOC5568954	1800.85	1.82245	0.338821	9.11685e-09	2.24395e-06
LOC5565732	96.2394	1.82	0.908295	0.000845224	0.0132523
LOC110681438	20.4062	1.81646	2.25686	0.000738944	0.0119449
LOC5567607	28.243	1.8151	0.791648	0.000526282	0.00935333
LOC5571975	139.45	1.81059	1.49542	0.000858168	0.013359
LOC5566672	92.3163	1.80889	2.12271	0.000738273	0.0119449
LOC5577024	811.319	1.80763	0.81725	0.000621293	0.0106083
LOC5573002	742.608	1.79928	0.454081	4.83873e-06	0.000307514
LOC5578710	760.606	1.79469	0.77078	0.000509462	0.00914159
LOC110678534	8.0601	1.7906	1.30921	0.00107418	0.0153817
LOC5565049	4.40561	1.78938	1.60314	0.000841219	0.0132054
LOC5565755	3534.08	1.78499	1.0279	0.00122222	0.0168488
LOC5572241	2181.32	1.78245	0.387642	3.81152e-07	4.24968e-05
LOC5575279	2357.75	1.7764	1.04247	0.00127676	0.0174037
LOC110674320	88.3872	1.77482	1.88797	0.00079279	0.0125814
LOC5578505	5568.11	1.77392	1.02867	0.00127282	0.0173681
LOC5574714	545.938	1.76543	0.602157	0.000127269	0.00342466
LOC5564946	38.0237	1.76114	0.853443	0.000883933	0.013582
LOC5569701	82.61	1.76092	1.68135	0.000861811	0.0133834
LOC5569929	75.0941	1.75964	1.59154	0.000904125	0.0137426
LOC5570041	3695.16	1.75858	0.398737	8.44644e-07	7.98434e-05
LOC5578565	295.741	1.7584	0.635472	0.000197035	0.00462288
LOC110678396	138.736	1.75809	1.44244	0.00101638	0.0148473
LOC5568107	25.2466	1.75675	1.40591	0.00105709	0.0152373
LOC5574367	349.743	1.74187	1.36524	0.00114695	0.0160708
LOC5576646	238.747	1.73838	0.59415	0.000132689	0.00351101
LOC5573184	93.0606	1.73285	1.52578	0.00100363	0.014694
LOC110675368	12.2293	1.73241	1.17648	0.0014591	0.0190533
LOC5565179	72.2633	1.73049	1.58906	0.000965391	0.0143762
LOC5565868	74.2617	1.72771	1.79326	0.000888356	0.013607
LOC5568287	125.484	1.71954	1.29762	0.00132062	0.0178769
LOC5574727	346.711	1.71953	0.580286	0.000121776	0.00334278
LOC5575331	368.924	1.71896	1.92921	0.000880496	0.0135769
LOC5568470	204.25	1.71731	1.70054	0.00093712	0.0140664
LOC110674234	12.1028	1.70722	1.88703	0.000906664	0.0137528
LOC5578735	194.136	1.70334	0.898992	0.00129985	0.0176447
LOC5570321	9.83038	1.70332	1.67229	0.000977435	0.0144729
LOC5577320	986.519	1.70156	0.875691	0.00121785	0.0168115
LOC23687442	17871.7	1.70066	1.14023	0.00165598	0.0207515
LOC110675520	29.2109	1.6985	1.74218	0.000958579	0.0143074
LOC5577048	1224.02	1.69759	1.18616	0.00160899	0.0203188
CFI06_mgp13	752.849	1.69705	0.729401	0.000601901	0.0104306
LOC110677921	50.3998	1.69525	0.838256	0.00108831	0.0155159
LOC5570522	413.627	1.69409	1.07813	0.00172448	0.0212844
LOC5572876	3041.01	1.69217	1.24953	0.00151608	0.0195042
LOC5578648	158.37	1.69007	1.74196	0.00097543	0.0144596
LOC5572102	178.327	1.68845	0.746408	0.000699509	0.0115071
LOC5576283	3466.89	1.6843	0.365249	3.4861e-07	3.98914e-05
LOC5576689	344.125	1.68421	0.962356	0.00161715	0.0203626
LOC5579490	185.064	1.68285	1.13828	0.00175494	0.0215974
LOC23687789	9.1615	1.68268	1.87166	0.0009546	0.0142643
LOC5565134	195.386	1.68057	0.778365	0.000872703	0.0135046
LOC5577552	135.922	1.67962	0.590666	0.000174451	0.00423784
LOC5564696	209.759	1.67888	1.03351	0.00179085	0.0219771
LOC5568689	55.4852	1.6782	1.78184	0.000985728	0.0145467
LOC5567364	997.552	1.6778	0.564116	0.000121941	0.00334278
LOC5567519	28.5278	1.67595	1.72013	0.00101291	0.0148133
LOC5571700	369.734	1.67545	1.10946	0.00182524	0.0222255
LOC110676286	20.7996	1.66214	0.961943	0.00175416	0.0215974
LOC5566023	586.628	1.66047	1.35766	0.00142047	0.0186983
LOC5567339	970.164	1.64888	0.519098	6.87153e-05	0.00221879
LOC5574419	415.631	1.64219	0.617043	0.000291688	0.00606367
LOC5576989	149.267	1.64032	1.00056	0.00199993	0.0236101
LOC110676212	19.7478	1.63779	1.73187	0.00109033	0.0155277
LOC5570005	19.7911	1.62779	1.42624	0.00140707	0.0186245
LOC5567305	268.111	1.62673	0.755654	0.000970008	0.0144284
LOC5578762	71.3172	1.62125	0.999669	0.0021396	0.024741
LOC110674772	1629.89	1.6209	0.411878	5.28523e-06	0.000323689
LOC5575710	482.306	1.62036	1.78118	0.00110859	0.015668
LOC5571381	165.99	1.61994	0.638056	0.000406881	0.00778265
CFI06_mgr01	154.073	1.61925	0.761919	0.00103846	0.0151023
LOC5577709	32.1229	1.61699	1.04352	0.00223127	0.025509
LOC110676616	46.5761	1.61554	1.40557	0.00148556	0.0192253
CFI06_mgp04	1162.57	1.61347	0.768062	0.00110132	0.015616
LOC5571053	945.034	1.60681	1.08405	0.00230773	0.0259965
LOC5571009	110.707	1.60627	1.005	0.00226781	0.0257696
LOC5576109	106.284	1.59949	1.03073	0.00235987	0.0263792
LOC5574691	98.2382	1.59897	0.865803	0.00177196	0.0217863
LOC5578279	1616	1.59769	0.691279	0.000719614	0.0116904
LOC5570593	1384.5	1.5924	0.406999	5.6905e-06	0.000343669
LOC110677895	6.69567	1.59076	1.36927	0.00165547	0.0207515
LOC5576566	622.362	1.58725	0.512036	8.86391e-05	0.00267437
LOC5571977	446.079	1.58684	0.392044	3.3868e-06	0.000235004
LOC110674235	6.23598	1.58322	1.7729	0.00119871	0.0166352
LOC5567583	2248.93	1.58144	0.416669	8.73728e-06	0.000474056
LOC5566749	55.7618	1.57756	1.24331	0.00209808	0.0244152
LOC5570673	2176.94	1.57473	0.385292	2.87975e-06	0.000204165
LOC5571918	349.56	1.57078	1.0666	0.00261215	0.0287158
LOC5564042	120	1.56842	0.998228	0.00258003	0.0284021
LOC110678349	248.27	1.56793	0.718728	0.00100198	0.014694
LOC5568231	315.013	1.56766	0.539207	0.000157721	0.00391154
LOC5572001	103.629	1.56614	1.5978	0.00136602	0.0182675
LOC5565069	434.646	1.55904	0.741376	0.00120062	0.016644
LOC5568578	60.7712	1.55857	0.878393	0.00215822	0.024871
LOC5574534	11.5646	1.55461	1.02054	0.00274609	0.0296354
CFI06_mgp05	28087.3	1.55232	0.695097	0.000913729	0.0138439
LOC5578162	221.648	1.55049	1.08636	0.00277217	0.0298128
LOC5569442	298.879	1.54862	1.2748	0.00214299	0.024741
LOC110680827	6.84752	1.54581	0.761956	0.00142706	0.0187641
LOC110679300	35.5024	1.54534	1.00155	0.00280686	0.0300127
LOC5569344	368.264	1.54453	1.06574	0.00285075	0.0303855
LOC5567375	2326.14	1.54233	0.403362	7.73446e-06	0.00043303
LOC110675764	8.75806	1.53613	0.958023	0.0027746	0.0298144
LOC5565918	83.9634	1.53578	0.836201	0.00206443	0.0241313
LOC5570053	830.17	1.53357	0.740423	0.00133581	0.0180017
LOC110675918	131.234	1.52941	1.13111	0.00285104	0.0303855
LOC5572624	138.869	1.52807	0.513869	0.000132158	0.00351101
LOC5577715	27.6638	1.52401	1.05429	0.00306016	0.0319614
LOC110678777	939.847	1.52321	1.69511	0.00140367	0.0186245
LOC5566210	445.86	1.52316	0.742476	0.00141514	0.018647
LOC23687802	871.171	1.52219	0.622702	0.000570837	0.00995531
LOC5568528	2818	1.52074	0.441516	2.9523e-05	0.00119235
LOC5564776	155.629	1.51986	0.900623	0.00265487	0.0290057
LOC5575771	1820.82	1.51245	0.321077	1.88388e-07	2.45752e-05
LOC5563572	193.702	1.50814	0.961921	0.00308858	0.0322067
LOC5576192	378.707	1.5013	0.65325	0.000837896	0.0131691
LOC5566868	778.479	1.50102	0.975315	0.00321573	0.0332139
LOC5564098	185.29	1.49921	1.08652	0.0032695	0.0336892
LOC5570144	206.711	1.49911	1.24652	0.00256472	0.0282575
LOC5574806	928.352	1.49848	1.44641	0.00183608	0.0223221
LOC5565841	425.811	1.49714	1.02642	0.00335294	0.0343148
LOC5571978	175.365	1.49606	0.744349	0.00161106	0.0203253
LOC5565534	1589.95	1.49212	0.377659	4.61249e-06	0.000305906
LOC5576528	1448.89	1.48888	0.466906	6.84293e-05	0.00221504
LOC5566747	127.109	1.48884	1.26202	0.00255391	0.0281751
LOC5567220	398.259	1.48878	0.991387	0.00340341	0.0346658
LOC5566121	307.572	1.48432	0.484283	0.000101231	0.00292159
LOC5575181	1193.86	1.4842	0.298989	5.41461e-08	8.71495e-06
LOC5575288	29.0839	1.4818	0.997395	0.00350077	0.0352165
LOC5578102	45.8015	1.48136	1.18295	0.00303459	0.0317197
LOC23687709	160.903	1.47939	1.42686	0.0019653	0.0234671
LOC5569528	317.738	1.47861	1.4096	0.00201773	0.0237343
LOC5575827	496.986	1.47558	1.75732	0.00150005	0.0193552
LOC5564376	597.084	1.47418	0.688548	0.00125322	0.0171725
LOC5572053	266.191	1.47408	0.512856	0.000181127	0.00432747
LOC5576322	93.0857	1.47186	1.06325	0.00362306	0.036051
LOC5577286	3334.41	1.47125	0.385479	7.59709e-06	0.000430887
CFI06_mgp06	11732.7	1.46688	0.681435	0.00123243	0.0169411
LOC110675125	9.16767	1.46656	1.07072	0.00367002	0.036324
LOC110676086	26.8738	1.46561	0.955444	0.00357734	0.0357323
LOC23687474	1527.79	1.4644	0.343366	1.26071e-06	0.000110658
LOC110676735	164.564	1.46404	1.75079	0.00154009	0.0197159
LOC5567144	703.941	1.46249	0.309179	1.59535e-07	2.17465e-05
LOC110678037	20.7827	1.45636	1.63156	0.00167583	0.0208599
LOC5573842	592.193	1.45495	0.799975	0.0025053	0.0277198
LOC5573119	278.585	1.45474	0.532587	0.000277001	0.00587121
LOC110679251	8.90695	1.45337	1.53764	0.00182437	0.0222255
LOC5574754	84.5392	1.4478	0.683953	0.00137257	0.0183266
LOC110675851	2.81398	1.44728	1.35968	0.0023432	0.0262818
LOC5578982	2558.35	1.44552	0.526893	0.000268865	0.0057546
LOC5569562	1736.4	1.44449	0.660101	0.00116709	0.0163039
LOC5573248	233.29	1.44437	0.95897	0.00387902	0.0376782
LOC110679264	8.08458	1.44056	1.45047	0.00207092	0.0241855
LOC110675122	31.428	1.43536	0.721767	0.00185513	0.0223868
LOC5574984	15.4729	1.4329	1.86075	0.00157358	0.0200267
LOC5567950	1693.6	1.4308	1.0228	0.00419947	0.0397547
LOC5577036	1726.86	1.4301	0.379216	8.75796e-06	0.000474056
LOC110674882	10.0798	1.42982	1.28642	0.00280588	0.0300127
LOC5564193	224.582	1.42736	0.758859	0.00234512	0.0262818
LOC5577720	319.457	1.4271	0.876393	0.00358627	0.0357942
LOC5567181	1816.01	1.42441	1.81814	0.0016233	0.0204204
LOC5576170	7683.6	1.42424	0.581207	0.0006151	0.0105479
LOC5566444	2790.3	1.42297	0.362752	4.85356e-06	0.000307514
LOC5574509	144.553	1.42091	0.48891	0.000167327	0.0041107
LOC5570397	297.535	1.40973	0.680785	0.00160605	0.0203083
LOC5568878	361.894	1.3985	1.08639	0.00448567	0.0416778
LOC5564483	38.856	1.39788	1.10876	0.00436479	0.0407536
LOC5564718	267.777	1.39644	0.618416	0.00103978	0.0151046
LOC110675554	22.6932	1.39483	1.58842	0.00196804	0.0234671
LOC5573733	471.243	1.39136	0.823215	0.00354825	0.0355506
LOC5563548	722.242	1.39093	0.472774	0.000150856	0.00377424
LOC5565737	87.9137	1.38872	0.847554	0.00386579	0.0376348
LOC23687702	70.3861	1.38864	0.697245	0.00197764	0.0234878
LOC5568619	144.903	1.38854	0.815411	0.00349545	0.0352165
LOC110678045	23.1906	1.38829	1.74419	0.00180203	0.0220728
LOC5572184	575.985	1.38648	0.599921	0.000917588	0.0138701
LOC5569687	236.287	1.38472	0.506454	0.000284219	0.00595125
LOC5577573	816.126	1.38441	0.532794	0.000421325	0.00798864
LOC110675735	5.04003	1.38426	1.52179	0.00214315	0.024741
LOC5573540	195.069	1.38363	0.592284	0.000862307	0.0133834
LOC5573039	294.185	1.3794	0.825702	0.00375607	0.0368961
LOC5571409	222.679	1.3785	0.535553	0.000453168	0.00837335
LOC5567362	1087.21	1.37534	0.326968	1.44464e-06	0.000124804
LOC5570592	89.0824	1.37508	0.624339	0.00122336	0.0168488
LOC5577952	20.0858	1.37402	1.3693	0.00270771	0.0294635
LOC5568476	163.376	1.3729	0.822618	0.00381842	0.0373678
LOC5570601	76.3154	1.37132	1.4314	0.00246491	0.0274082
LOC5565162	180.649	1.37106	0.293763	1.83373e-07	2.44092e-05
LOC5564428	34.5966	1.37008	0.919946	0.0048504	0.0443088
LOC5576939	118.526	1.36938	0.681619	0.00195503	0.0233976
LOC5572685	330.639	1.36841	1.39738	0.00261309	0.0287158
CFI06_mgp03	161.681	1.36758	0.750728	0.00292597	0.0309313
LOC5564327	537.762	1.36667	1.02078	0.00520878	0.0465167
LOC5577199	1121.12	1.36662	0.471684	0.000174291	0.00423784
LOC5564277	78.7651	1.3656	0.573694	0.000779658	0.012464
LOC5569455	46.8435	1.36238	1.26461	0.00344572	0.0349257
LOC5573093	8.55758	1.36225	1.6603	0.0019942	0.0235749
LOC5574653	685.015	1.36153	0.700142	0.0022836	0.025859
LOC5574293	940.412	1.36138	0.60812	0.00113339	0.0159403
LOC5578052	990.548	1.36015	0.666567	0.00184135	0.0223529
LOC5570549	1234.96	1.35835	0.512664	0.000368936	0.00723725
LOC5565739	2226.59	1.35686	0.354906	6.75673e-06	0.000392413
LOC110674258	3.58116	1.35596	1.35502	0.0028895	0.0306701
LOC5569499	387.313	1.35378	0.977546	0.00542761	0.0476955
LOC5574758	54.7914	1.352	0.80824	0.00396419	0.0381933
LOC110677076	36.794	1.35163	1.18371	0.00428674	0.0402596
LOC5576971	85.0575	1.3482	1.01846	0.00554262	0.0481381
LOC110680850	722.278	1.34705	0.666993	0.00196772	0.0234671
LOC5576541	2112.27	1.34668	0.344662	4.79877e-06	0.000307514
LOC110674221	16.7758	1.34511	1.10347	0.0051426	0.0462657
LOC5568352	68.5634	1.34306	1.04245	0.00556675	0.0482096
LOC5570044	1426.82	1.34251	0.392429	3.01877e-05	0.00121463
LOC5576770	2726.46	1.3413	0.385051	2.40901e-05	0.00100424
LOC5578805	158.268	1.34034	0.891745	0.0051786	0.0464295
LOC5574158	1667.18	1.3401	0.340425	4.23806e-06	0.000283515
CFI06_mgp09	32209.6	1.3381	0.683726	0.00229914	0.0259449
LOC110676884	46.6266	1.33716	1.55224	0.00229165	0.0259276
LOC5571112	95.493	1.33665	0.679698	0.00225506	0.0256502
LOC5579293	4429.08	1.33524	0.39809	3.81911e-05	0.00143953
LOC5576006	313.279	1.33479	0.876921	0.00513788	0.0462657
LOC5576122	111.123	1.33395	0.489481	0.000298258	0.00617584
LOC5570855	228.781	1.33029	1.02144	0.00587438	0.0499419
LOC5578022	1448.86	1.32934	0.257947	1.52496e-08	3.52551e-06
LOC5566409	37.8536	1.32639	0.711603	0.00287204	0.0305096
LOC5572405	114.574	1.32585	1.3765	0.00296377	0.0311542
LOC5578871	132.229	1.32315	0.755745	0.00363845	0.0361765
LOC5569440	20.0426	1.32049	0.864409	0.00528603	0.0469716
LOC5574020	927.306	1.32008	0.38822	3.22257e-05	0.00126622
LOC110676628	20.7207	1.31962	1.29969	0.0035014	0.0352165
LOC5577472	17.6725	1.3192	0.895488	0.00565011	0.0485859
LOC5564682	92.5674	1.31877	0.86809	0.0053656	0.0472934
LOC5574173	30.9556	1.31815	0.731213	0.00330959	0.033995
LOC5563729	293.286	1.31682	0.364298	1.46153e-05	0.000688293
LOC5568782	549.069	1.3148	1.2755	0.00374105	0.036804
LOC5579160	852.942	1.31393	0.383113	2.89282e-05	0.00117195
LOC5576914	2195.83	1.31009	0.606749	0.00146595	0.0190852
LOC5575890	195.728	1.30975	0.702475	0.00294485	0.0310053
LOC5568599	3940.95	1.30899	0.346238	7.66731e-06	0.000431195
LOC5568354	6.70379	1.30189	1.37641	0.00311794	0.0324091
LOC5577905	351.535	1.30149	0.397917	5.07202e-05	0.00175038
LOC5564267	8.5796	1.30042	1.14867	0.0053158	0.0470749
LOC110681537	84.6407	1.29666	0.600012	0.00148076	0.0192013
LOC5576966	251925	1.29633	1.20593	0.00464884	0.0427673
LOC5569638	349.864	1.29589	1.71437	0.00221189	0.0253997
LOC110678297	9.37829	1.28909	1.42991	0.00293535	0.0309617
LOC5576708	391.132	1.28833	1.60483	0.00241961	0.0269777
LOC5565116	2657.54	1.28741	0.555761	0.000991884	0.0145875
LOC5564326	1978.46	1.28683	0.378429	3.18182e-05	0.00125398
LOC5563587	228.949	1.28652	0.752891	0.00421889	0.0398519
LOC5567597	337.337	1.28586	0.636064	0.00212243	0.0246578
LOC5573101	18.3411	1.28567	1.42829	0.00296345	0.0311542
LOC5565610	167.835	1.28457	0.813957	0.00533689	0.0471679
LOC5570110	214.389	1.28206	1.13986	0.00569549	0.04888
LOC110681133	33.7586	1.28139	0.82587	0.00560085	0.0483862
LOC5565883	2718.78	1.28042	0.82239	0.00556732	0.0482096
LOC110676655	7.85326	1.27934	1.489	0.002767	0.0297818
LOC5565562	1000.88	1.27829	0.390602	5.01469e-05	0.00173519
LOC5569483	279.349	1.27824	0.59703	0.0015908	0.0201672
LOC5569245	2527.75	1.27585	0.559107	0.00110071	0.015616
LOC5571071	4.40896	1.27142	1.48331	0.0028324	0.030261
LOC110674862	2176.09	1.27048	0.463087	0.000289429	0.00603132
LOC5573716	335.522	1.26927	1.52514	0.00271158	0.0294635
LOC110678000	41.8959	1.26339	0.543159	0.000987235	0.0145467
LOC5564596	850.915	1.2612	0.77267	0.00510824	0.0461475
LOC110675989	62.9993	1.25928	0.591492	0.00167559	0.0208599
LOC5571599	1745.05	1.25887	0.80861	0.00583824	0.0496802
CFI06_mgp10	1030.42	1.25822	0.731137	0.00433401	0.0405866
LOC5576633	163.619	1.25689	1.30001	0.00400302	0.0384532
LOC5571946	3860.57	1.25686	0.352663	1.71231e-05	0.000781837
LOC5565278	528.185	1.2567	0.522315	0.000793943	0.0125844
LOC5563817	137.389	1.25589	0.434012	0.00018073	0.00432591
LOC5564670	97.6473	1.25454	0.624358	0.00227608	0.0258187
LOC5565144	603.021	1.24988	0.524956	0.000856953	0.013356
LOC110678809	85.958	1.24942	0.593971	0.00180894	0.0221053
LOC5565631	148.656	1.24622	1.30498	0.00404756	0.0387339
CFI06_mgp02	52445.3	1.24613	0.678785	0.00346077	0.035051
LOC5570813	46.2766	1.24412	0.770518	0.0054542	0.0478133
LOC110674505	11.8029	1.2437	1.18294	0.00560049	0.0483862
LOC5565120	1161.41	1.24332	0.42455	0.000161795	0.00400497
LOC5570160	669.718	1.24078	0.524598	0.000902569	0.0137426
LOC5569131	1480.85	1.23964	0.415383	0.000134671	0.0035419
LOC5565435	521.09	1.23878	0.750948	0.00516434	0.0463653
LOC5564197	163.891	1.23318	0.510318	0.00078503	0.0125192
LOC5571145	4951.28	1.23256	0.453465	0.000318425	0.0064904
LOC5576036	622.548	1.23149	0.707943	0.00436746	0.0407536
LOC110680251	105.593	1.23089	1.34075	0.00386878	0.0376348
LOC5566360	105.593	1.23089	1.34075	0.00386878	0.0376348
LOC5579882	95.8246	1.23062	0.687752	0.00392988	0.0380024
LOC5564280	57.6176	1.22836	1.35855	0.003755	0.0368961
LOC5573880	1050.22	1.22765	0.393266	8.46195e-05	0.0025731
LOC5563854	242.35	1.22746	1.30121	0.00424553	0.0400166
CFI06_mgp08	67807	1.22121	0.682345	0.00398566	0.0383712
LOC5566125	105.515	1.21915	0.574413	0.00178272	0.0218979
LOC5578985	8.48142	1.21868	1.52756	0.00300372	0.031498
CFI06_mgp11	10756.1	1.21774	0.673516	0.00384757	0.0375123
LOC110675562	49.4941	1.21731	1.36971	0.00376176	0.0369241
LOC5573847	137.182	1.21682	0.748762	0.00564059	0.0485859
LOC5569465	2557.71	1.21651	1.41443	0.00349234	0.0352165
LOC110679853	25.5796	1.21578	1.50307	0.00310436	0.0323195
LOC5578785	94.1463	1.21487	1.21472	0.00546341	0.0478133
LOC5578703	115.774	1.21454	1.32023	0.00417792	0.0396083
LOC110680882	49.3934	1.21367	1.45427	0.00331413	0.0340148
LOC5579074	6.40298	1.21265	1.36556	0.0038272	0.0373815
CFI06_mgp07	1269.9	1.2086	0.733805	0.00549053	0.047877
LOC5565601	536.868	1.20768	0.37349	5.71465e-05	0.00192133
LOC5573850	163.191	1.20764	0.381386	7.24713e-05	0.00230583
LOC5576703	483.478	1.20522	1.44127	0.003434	0.0348341
LOC5579163	7.64477	1.20484	1.25886	0.00494185	0.0448855
LOC5574415	149.838	1.20303	1.19851	0.00587665	0.0499419
LOC5566366	311.983	1.20109	0.538844	0.0013663	0.0182675
LOC5569011	187.953	1.199	0.631224	0.00319894	0.0330722
LOC5563630	410.646	1.19593	0.322018	9.26582e-06	0.000491621
LOC5567545	94.4363	1.19593	1.21003	0.00577073	0.0493311
LOC5574662	316.42	1.19516	0.714982	0.00535476	0.0472618
LOC5566361	142.778	1.19374	1.32536	0.00431171	0.0404067
LOC5567636	6109.28	1.18645	0.613337	0.00299041	0.0313837
CFI06_mgp12	398732	1.18342	0.685112	0.00485715	0.0443088
LOC110677139	84.3475	1.18244	0.656558	0.00412809	0.0392786
LOC5572063	620.461	1.18	0.716722	0.00579159	0.0494445
LOC110676911	187.391	1.17657	0.300057	3.92536e-06	0.000265426
LOC110675439	4.71601	1.175	1.3209	0.0045228	0.0419034
LOC110674602	7.60426	1.17259	1.49809	0.00341516	0.0346968
LOC5572794	97.7787	1.17072	1.26412	0.00522929	0.0465957
LOC5569018	273.258	1.1701	0.423703	0.000286206	0.0059737
LOC5579176	4657.17	1.1688	0.390383	0.000132653	0.00351101
LOC5566154	318.916	1.1645	0.536087	0.00165787	0.0207553
LOC5570516	107.827	1.16354	0.537111	0.00168656	0.0209535
LOC5575463	7.96368	1.16273	1.32991	0.00454789	0.0421059
LOC5571590	158.684	1.15915	0.671118	0.00505675	0.045714
LOC5568315	280.687	1.15472	0.672652	0.0052133	0.0465167
LOC5568499	195.397	1.1537	0.482566	0.000904227	0.0137426
LOC110681492	24.3118	1.15362	1.43909	0.00383128	0.0373815
LOC5578979	24.3118	1.15362	1.43909	0.00383128	0.0373815
LOC5564539	2395.53	1.15194	0.412307	0.000260428	0.00563397
LOC5576356	1325.95	1.15136	0.628224	0.00401728	0.0385617
LOC5570013	297.362	1.14911	0.576463	0.00270926	0.0294635
LOC5572640	466.216	1.145	0.299571	5.85313e-06	0.000350248
LOC110679515	2.21437	1.14302	1.26116	0.00557444	0.0482219
LOC5570832	856.212	1.14288	1.43261	0.00395366	0.0381476
LOC5575964	703.734	1.14196	0.513646	0.00147609	0.0191598
LOC110675672	6.6671	1.14087	1.36311	0.00445052	0.0414102
LOC5563999	1017.79	1.1389	0.416137	0.000315814	0.00644726
LOC5571926	1124.98	1.13355	0.252725	3.06647e-07	3.64792e-05
LOC5576466	331.804	1.13268	0.295206	5.48938e-06	0.000333065
LOC5576334	110.5	1.13178	0.614346	0.00404171	0.0387339
LOC110681511	549.703	1.13178	0.475206	0.000947863	0.0141799
LOC5575281	15.649	1.12977	1.43341	0.00405737	0.038747
LOC5578745	3671.48	1.12936	0.429298	0.000445696	0.0082822
LOC5571884	1072.63	1.12766	0.611681	0.00405367	0.03874
LOC5569708	837.306	1.12754	0.409187	0.000299546	0.00619267
LOC5566636	228.139	1.1235	0.639414	0.00500464	0.0453372
LOC5570973	878.594	1.12279	0.272123	1.58254e-06	0.000132335
LOC5565862	439.08	1.12218	0.562701	0.00279928	0.0299808
CFI06_mgp01	16964.5	1.12161	0.657916	0.00565326	0.0485859
LOC5567277	5264.78	1.12053	0.30399	1.01753e-05	0.000528832
LOC5569029	74.3108	1.11957	0.522336	0.00188748	0.0227142
LOC5564808	510.073	1.10928	0.473379	0.00108456	0.0154963
LOC5571265	1250.37	1.1081	0.385796	0.000206488	0.00475994
LOC5569342	2977.35	1.1066	0.458148	0.000879308	0.0135746
LOC5565727	54.7341	1.10446	0.40756	0.000353218	0.00698346
LOC5579029	482.151	1.10064	0.34763	7.45761e-05	0.00234893
LOC5568220	88.5959	1.1002	0.54641	0.00274004	0.0296137
LOC5565411	1563.31	1.09565	0.354781	9.87897e-05	0.00288289
LOC5575360	122.602	1.09285	0.465893	0.00109601	0.0155746
LOC5567073	405.743	1.09183	0.437579	0.000701349	0.0115228
LOC5567351	923.091	1.08458	0.550613	0.00313751	0.0325607
LOC5574095	1368.74	1.08071	0.319597	3.39355e-05	0.00130973
LOC5572202	1589.45	1.08062	0.619554	0.00552078	0.0480137
LOC5577175	124.802	1.07512	0.515361	0.00233147	0.0261739
LOC5568297	585.306	1.07333	1.36194	0.00511498	0.0461645
LOC5575577	12.1897	1.07253	1.34795	0.00525941	0.0468002
LOC5575394	342.331	1.0723	0.569721	0.00399545	0.0384088
LOC5571882	1120.06	1.0713	0.403625	0.000435169	0.00816369
LOC5579220	559.738	1.07025	0.375222	0.000227402	0.00513229
LOC5580159	237.186	1.0702	0.529154	0.0027853	0.0298801
LOC5580029	577.747	1.06651	1.3563	0.00524045	0.0466633
LOC5570989	203.763	1.0627	0.36282	0.000176427	0.00426346
LOC5574628	659.721	1.05908	0.442873	0.000994539	0.0146101
LOC110680814	189.494	1.05627	0.408689	0.000551414	0.00968129
LOC5577449	1294.59	1.05626	0.373061	0.000247205	0.00541981
LOC5573174	204.967	1.05278	0.562196	0.00421295	0.0398246
LOC110676681	233.05	1.05087	0.416178	0.000668142	0.0111599
LOC110675420	112.297	1.05018	0.564149	0.00434952	0.0406443
LOC5568150	1201.08	1.0477	0.326047	6.51028e-05	0.00213384
LOC5570915	514.313	1.04743	0.321293	5.48003e-05	0.00186164
LOC5574085	935.432	1.04496	0.304299	2.84038e-05	0.00115429
LOC5574996	1581.66	1.04488	0.297607	2.10471e-05	0.000911519
LOC5565415	149.107	1.0426	0.462115	0.00151002	0.0194646
LOC5568219	212.033	1.0388	0.374772	0.000306959	0.00630707
LOC5574060	224.73	1.03863	0.537542	0.00369396	0.0364782
LOC5578253	145.158	1.03741	0.560524	0.00455683	0.0421588
LOC5577655	2399.52	1.03592	0.244176	9.42976e-07	8.8029e-05
LOC5577278	5892.94	1.03399	0.277318	8.83548e-06	0.000475615
LOC5579384	1085.91	1.02322	0.394614	0.000558157	0.00977336
LOC5566761	8.17004	1.02314	1.54402	0.00447183	0.0415787
LOC5567377	1156.24	1.02231	0.471864	0.00200394	0.023636
LOC5564260	1754.52	1.02132	0.454314	0.00159045	0.0201672
LOC5571774	2495.83	1.02119	0.290906	2.15388e-05	0.000918215
LOC5572447	386.629	1.02016	0.339228	0.000140384	0.00361204
LOC5564635	1314.09	1.01967	0.340156	0.000145301	0.00368049
LOC5577196	867.493	1.01902	0.212152	6.32518e-08	9.82285e-06
LOC110680429	15.3165	1.01557	1.4262	0.00520159	0.0465167
LOC5569199	207.717	1.01458	0.482625	0.00242483	0.0270127
LOC110677960	1554.32	1.00921	0.267354	7.46245e-06	0.000425099
LOC5573115	3010.6	1.00854	0.462496	0.00196399	0.0234671
LOC5577341	121.506	1.0033	0.385854	0.000560004	0.00978071
LOC5574213	361.545	1.00292	0.563856	0.00576081	0.0492854
LOC5579956	378.933	-1.00212	0.544711	0.00495363	0.0449375
LOC5566065	481.526	-1.00238	0.392521	0.000649523	0.0109607
LOC5575850	1840.89	-1.00294	0.282505	1.87718e-05	0.000838625
LOC5568611	3465.27	-1.00945	0.46527	0.00202355	0.0237813
LOC5575778	2746.43	-1.01119	0.199332	1.55534e-08	3.52551e-06
LOC5578281	700.88	-1.01375	0.424746	0.00106814	0.0153288
LOC110674229	491.597	-1.02092	0.367814	0.000309433	0.00634679
LOC5573819	3330.66	-1.02461	0.521526	0.0034648	0.0350646
LOC5580243	188.377	-1.02516	0.430299	0.00106552	0.015308
LOC5575573	176.035	-1.03897	0.452653	0.0013542	0.0181745
LOC5576344	4672.32	-1.03918	0.434859	0.001024	0.0149253
LOC5567973	80.3404	-1.0474	0.350078	0.000143952	0.00366054
LOC5569725	272.618	-1.04846	0.453292	0.00127049	0.017361
LOC5571084	959.961	-1.04981	0.454682	0.00128371	0.017462
LOC5577684	1131.06	-1.05012	0.533065	0.0032913	0.0338605
LOC5566907	98.6048	-1.05257	0.431387	0.000865758	0.0134131
LOC5565506	132.976	-1.05837	0.443068	0.00100331	0.014694
LOC5578294	163.298	-1.06044	0.464527	0.00136674	0.0182675
LOC5566059	2720.06	-1.06627	0.564193	0.00395301	0.0381476
LOC5567424	618.427	-1.06704	0.459479	0.00120873	0.016721
LOC110681058	133.514	-1.07057	0.359728	0.000149017	0.00373831
LOC5567550	91.7514	-1.07136	0.609669	0.00543236	0.0476955
LOC5572548	875.776	-1.07329	0.243984	4.51022e-07	4.74571e-05
LOC5564856	91.2584	-1.07756	0.496776	0.0018495	0.0223729
LOC5576360	1852	-1.08065	0.600789	0.0048481	0.0443088
LOC5570793	1342.87	-1.08146	0.463047	0.00114361	0.0160412
LOC5575182	1744.23	-1.0877	0.370765	0.000170141	0.00415636
LOC5565521	1536.35	-1.09498	0.523957	0.00225025	0.0256371
LOC5569282	433.198	-1.10188	0.501716	0.001665	0.0207846
LOC5571585	310.69	-1.10256	0.34069	5.77426e-05	0.00193638
LOC5576028	293.633	-1.1122	0.625696	0.00485663	0.0443088
LOC5577172	160.019	-1.11308	0.398188	0.000265677	0.00570964
LOC110680823	69.5411	-1.11561	0.462791	0.000883952	0.013582
LOC5578931	69.5411	-1.11561	0.462791	0.000883952	0.013582
LOC5570914	1864.47	-1.11597	0.398055	0.00025807	0.00560155
LOC5568118	249.986	-1.11625	0.461537	0.000862814	0.0133834
LOC5574439	269.545	-1.1193	0.484057	0.00117427	0.0163483
LOC5577258	160.582	-1.12188	0.380192	0.000156941	0.00389961
LOC5577238	1030.34	-1.12295	0.547883	0.00241929	0.0269777
LOC110677851	186.449	-1.12313	0.34799	5.91316e-05	0.00197282
LOC5574512	223.414	-1.12833	0.598059	0.00364482	0.0361906
LOC5576943	1578.22	-1.12937	0.502576	0.0013992	0.018606
LOC5575137	525.57	-1.1296	0.269403	1.17791e-06	0.000105971
LOC5564544	514.649	-1.12979	0.566806	0.00277877	0.0298347
LOC5571706	927.088	-1.12987	0.595656	0.00354643	0.0355506
LOC5566662	857.578	-1.13214	0.548276	0.00229682	0.0259412
LOC5566909	857.578	-1.13214	0.548276	0.00229682	0.0259412
LOC5566161	316.333	-1.13233	0.350483	5.82544e-05	0.00194854
LOC5578054	446.784	-1.13477	0.576461	0.00294169	0.030997
LOC110674718	566.022	-1.13617	0.611798	0.00387442	0.0376616
LOC110675983	161.325	-1.13898	0.43169	0.000431889	0.00814161
LOC5566267	508.432	-1.14111	0.682816	0.00588846	0.0499646
LOC5569949	128.893	-1.14168	0.511886	0.00144764	0.0189413
LOC110674795	62.2186	-1.14251	0.597117	0.00334444	0.0342719
LOC5573830	7585.99	-1.1428	0.506357	0.001342	0.0180664
LOC5569043	816.799	-1.14493	0.336644	3.09334e-05	0.00122652
LOC5564164	229.388	-1.14517	0.359067	6.74375e-05	0.00219382
LOC5574129	529.153	-1.14525	0.620626	0.00393366	0.0380108
LOC5565783	1114.71	-1.14555	0.351325	5.20737e-05	0.00179235
LOC5580166	2112.09	-1.14785	0.479258	0.000897715	0.0137128
LOC5576133	135.482	-1.14808	0.513138	0.00140984	0.0186245
LOC5568743	1569.7	-1.14842	0.555415	0.00223509	0.025509
LOC5580052	304.985	-1.15428	0.525964	0.00157686	0.0200489
LOC5575190	214.616	-1.15785	0.521527	0.00146396	0.0190783
LOC5576634	17.5193	-1.15907	0.647218	0.00437976	0.0408392
LOC5577023	2025.73	-1.15933	0.418089	0.000277598	0.00587121
LOC5569811	207.952	-1.16086	0.647304	0.00434241	0.040607
LOC110680757	94.213	-1.16421	1.35531	0.00430778	0.040399
LOC5572547	3624.09	-1.16459	0.479534	0.000801522	0.0126738
LOC5571583	1577.4	-1.16473	0.262953	4.09328e-07	4.41296e-05
LOC5564878	6241.81	-1.16863	0.664123	0.00463219	0.0427045
LOC110677254	252.1	-1.16868	0.682891	0.00515309	0.0462962
LOC110676304	279.899	-1.16992	0.397103	0.000155932	0.00388302
LOC5575841	454.027	-1.17386	0.611923	0.00316469	0.0328104
LOC5571277	799.426	-1.17784	0.18107	3.461e-12	2.37625e-09
LOC5564053	1491.45	-1.17907	0.554869	0.00185259	0.0223769
LOC5579987	223.481	-1.18449	0.243175	4.89981e-08	8.19461e-06
LOC5571879	626.005	-1.1854	0.449409	0.000419501	0.00796563
LOC5576596	215.126	-1.18704	0.26699	3.87644e-07	4.28543e-05
LOC5566608	592.293	-1.1877	0.37049	6.3132e-05	0.00209025
LOC5564039	743.502	-1.18948	0.452964	0.000433853	0.00816369
LOC5576107	2876.17	-1.19001	0.50998	0.0010321	0.0150265
LOC5575917	52.7514	-1.19036	0.692038	0.0048771	0.0444286
LOC5575681	741.103	-1.19229	0.484714	0.000714736	0.0116276
LOC5564584	2466.12	-1.19407	0.522077	0.00117139	0.0163257
LOC5578833	1192.75	-1.19613	0.600253	0.00255509	0.0281751
LOC5579122	2088.63	-1.19757	0.543662	0.0014728	0.0191553
LOC5569072	479.814	-1.19827	0.518611	0.00109279	0.0155457
LOC5576357	289.482	-1.19984	0.565572	0.00182643	0.0222255
LOC5569774	207.009	-1.2001	0.384007	8.3784e-05	0.00255621
LOC5574358	964.818	-1.20068	0.248041	5.84901e-08	9.19281e-06
LOC5577624	53.9678	-1.20367	0.381751	7.59834e-05	0.00236564
LOC5570546	109.83	-1.20741	0.574558	0.00190822	0.0229427
LOC5579024	200.019	-1.20835	0.434385	0.000263335	0.00566866
LOC5568900	228.619	-1.20942	0.612052	0.00261831	0.0287266
LOC5570461	842.329	-1.20944	0.221143	2.11332e-09	6.72398e-07
LOC5578655	123.099	-1.20996	0.65401	0.00353756	0.0355361
LOC110676189	7.26544	-1.2116	1.38983	0.00367278	0.036324
LOC5564791	327.836	-1.21361	0.431179	0.000236455	0.00526095
LOC5569473	1142.65	-1.21473	0.749627	0.0057136	0.0490033
LOC5568553	291.802	-1.21603	0.441102	0.00028411	0.00595125
LOC5565279	1239.57	-1.21769	0.295476	1.72603e-06	0.000141611
LOC110679374	4384.88	-1.22054	0.594946	0.00213679	0.024741
LOC5563773	822.041	-1.22165	0.755364	0.00567165	0.0487075
LOC5570395	68.2665	-1.2222	0.673544	0.00376536	0.0369316
LOC5569762	5544.12	-1.22326	0.498966	0.000714857	0.0116276
LOC5578143	234.88	-1.22959	0.595039	0.00203521	0.0238753
LOC5578644	148.643	-1.22985	0.597935	0.00208463	0.024302
LOC5573102	262.403	-1.23168	0.642581	0.00293296	0.0309617
LOC5572672	1497.42	-1.23185	0.454607	0.00032696	0.00663326
LOC5566802	57.8578	-1.23215	0.53774	0.0011172	0.0157555
LOC5568205	158.268	-1.23248	0.50224	0.00070504	0.0115543
LOC5569664	204.321	-1.2333	0.735315	0.00494446	0.0448855
LOC5579199	3333.95	-1.23413	0.458913	0.000348004	0.00692029
LOC5570735	1262.34	-1.23511	0.398088	9.03294e-05	0.00270263
LOC5575654	402.199	-1.23584	0.494036	0.000612224	0.0105362
LOC5570416	884.669	-1.23826	0.631456	0.00261513	0.0287158
LOC5572026	65.8353	-1.23916	0.587867	0.00180977	0.0221053
LOC5565798	191.477	-1.24144	0.562171	0.00138717	0.0184838
LOC110678669	457.854	-1.25112	0.716789	0.00417274	0.0395879
LOC5576154	917.249	-1.25243	0.255276	4.60177e-08	7.91472e-06
LOC5569887	1176.15	-1.25505	0.362883	2.54159e-05	0.00104921
LOC5570827	719.251	-1.25531	0.432833	0.000176968	0.00426346
LOC5568146	69.1681	-1.25748	0.608793	0.00197289	0.0234878
LOC5572433	206.744	-1.25881	0.418331	0.000123652	0.00338164
LOC5564296	647.901	-1.2594	0.369145	3.02611e-05	0.00121463
LOC5563721	228.702	-1.26097	0.420292	0.000127325	0.00342466
LOC5576701	72.3367	-1.26126	0.730564	0.00426325	0.0400967
LOC5580042	2140.19	-1.26197	0.233865	3.56676e-09	9.89967e-07
LOC5572463	4991.56	-1.26673	0.293481	7.74045e-07	7.37869e-05
LOC5568896	286.141	-1.26771	0.693681	0.00340902	0.0346658
LOC5566008	27.2718	-1.26905	0.802357	0.00548681	0.047877
LOC5574147	530.452	-1.27483	0.562055	0.00114339	0.0160412
LOC5570124	99.7325	-1.27743	0.6766	0.00293596	0.0309617
LOC5566549	545.664	-1.27781	0.618042	0.00191552	0.0230092
LOC5564305	251.997	-1.27806	0.612226	0.00182166	0.0222255
LOC5565906	662.258	-1.27887	0.240017	5.37398e-09	1.40207e-06
LOC5564068	162.61	-1.2792	0.728299	0.00388809	0.0377101
LOC5570939	541.484	-1.27952	0.645727	0.00235616	0.0263603
LOC5568828	1955.02	-1.28112	0.557308	0.00104667	0.0151811
LOC5567162	221.294	-1.28338	0.475934	0.000332495	0.00672465
LOC5567286	921.838	-1.28406	0.577101	0.00127096	0.017361
LOC5578269	1626.57	-1.29085	0.312767	1.8202e-06	0.000146071
LOC5576013	20.109	-1.29138	0.681964	0.00283984	0.0303156
LOC5575570	20.8959	-1.29362	1.13843	0.00554232	0.0481381
LOC5578082	825.638	-1.29487	0.595194	0.00142956	0.0187641
LOC5580326	431.072	-1.29673	0.233515	1.625e-09	5.42762e-07
LOC5571454	798.234	-1.29776	0.471412	0.000278145	0.00587121
LOC5578107	741.883	-1.29832	0.703393	0.00312194	0.0324249
LOC5577606	100.968	-1.29835	0.825591	0.00522298	0.0465712
LOC5572696	2644.63	-1.30259	0.544848	0.000798842	0.0126467
LOC5576274	1072.86	-1.30517	0.551684	0.000853778	0.0133384
LOC5570020	1806.51	-1.30632	0.56105	0.000944462	0.0141452
LOC5578056	165.369	-1.30709	0.312625	1.47475e-06	0.000126566
LOC5572438	68.1754	-1.30713	0.664493	0.00234747	0.0262856
LOC5569470	1796.71	-1.30965	0.329329	3.48872e-06	0.000240796
LOC110679311	4.62352	-1.31031	1.13878	0.0052962	0.0469992
LOC5569397	214.514	-1.31041	0.791918	0.00445028	0.0414102
LOC5571495	647.366	-1.31063	0.751835	0.00377671	0.0370152
LOC5576976	527.669	-1.3191	0.479738	0.000278669	0.00587277
LOC5573460	1289.94	-1.3208	0.339652	5.04286e-06	0.000313258
LOC110675370	24.6891	-1.32207	0.613391	0.00146058	0.0190533
LOC5577619	82.4901	-1.32213	0.582445	0.00108746	0.0155159
LOC5577498	365.679	-1.32226	0.579265	0.00105159	0.0152101
LOC5566264	3.83342	-1.32263	1.31264	0.00338131	0.0344873
LOC5570205	1731.22	-1.32391	0.457184	0.000176771	0.00426346
LOC5567793	1242.16	-1.32503	0.500838	0.000379723	0.00740431
LOC5566485	3001.13	-1.32969	0.467188	0.000206269	0.00475994
LOC5573667	333.048	-1.33052	0.633875	0.00166302	0.0207846
LOC5575879	59.0139	-1.33054	0.819903	0.00450129	0.0417772
LOC5574466	90.5229	-1.33127	0.610589	0.0013575	0.0182
LOC5576988	981.506	-1.33241	0.717927	0.00289345	0.030687
LOC5577977	158.423	-1.33306	0.692818	0.0024935	0.0276361
LOC5572449	131.392	-1.33528	0.758935	0.00350053	0.0352165
LOC5572074	829.419	-1.33708	0.435382	0.000100288	0.00290094
LOC5568072	878.692	-1.3372	0.39416	3.3351e-05	0.0012987
LOC110679096	10.1613	-1.34232	0.911925	0.00531642	0.0470749
LOC5567584	306.237	-1.34592	1.02861	0.00556188	0.0482096
LOC5576492	20.5817	-1.34659	0.646282	0.00169244	0.0210066
LOC5566801	16.4335	-1.34784	0.949863	0.00544732	0.0477876
LOC5575278	3475.56	-1.3483	0.659278	0.00185054	0.0223729
LOC5567431	204.275	-1.35165	0.991445	0.00548937	0.047877
LOC5574456	82.7779	-1.35487	0.822114	0.00410369	0.0391035
LOC23687721	11014.6	-1.35601	0.614687	0.00123824	0.017003
LOC5563685	238.015	-1.35854	0.961299	0.00528948	0.0469716
LOC5573879	3172.69	-1.35856	0.557823	0.000675638	0.0112276
LOC5575619	4.72015	-1.35968	1.02728	0.00531916	0.0470749
LOC110679247	158.308	-1.3597	1.06542	0.00517589	0.0464295
LOC5570998	4.65094	-1.3606	0.933978	0.00511719	0.0461645
LOC5570331	1139.85	-1.36066	0.950434	0.00520421	0.0465167
LOC5573431	2317.16	-1.36431	0.574308	0.000790624	0.0125777
LOC110678055	77.356	-1.36611	1.21684	0.00382239	0.0373787
LOC5569178	2348.9	-1.36644	0.530036	0.000451375	0.00835204
LOC5564898	131.155	-1.36713	0.360443	7.66864e-06	0.000431195
LOC5577060	1946.3	-1.36793	0.250005	3.05764e-09	8.86392e-07
LOC5574255	572.852	-1.36804	0.639668	0.00144304	0.0189
LOC5568472	1827.72	-1.37	0.540688	0.000510273	0.00914356
LOC5573614	157.272	-1.37068	0.482986	0.00020911	0.00478568
LOC5572929	2293.78	-1.37157	0.671193	0.00180093	0.0220728
LOC5577732	50.7511	-1.3758	0.643446	0.00143135	0.0187658
LOC5563967	122.836	-1.37602	0.507886	0.000307013	0.00630707
LOC5572961	283.638	-1.37656	1.04726	0.00498092	0.0451536
LOC5565837	1960.36	-1.37694	0.610181	0.00106536	0.015308
LOC5566344	922.917	-1.37864	0.72236	0.00240414	0.026851
LOC5568708	1238.86	-1.37998	0.534435	0.000442421	0.00825887
LOC5577231	405.941	-1.38296	0.68274	0.00184722	0.0223729
LOC5579374	603.697	-1.38575	0.307954	4.05781e-07	4.41117e-05
LOC5571611	147.484	-1.3902	0.563799	0.000606831	0.0104572
LOC5575826	29.2632	-1.39445	0.859092	0.00390045	0.0377823
LOC5569028	143.864	-1.39683	0.646157	0.00131817	0.0178748
LOC5563622	80.6451	-1.39792	0.997452	0.00468648	0.0430832
LOC5564019	947.871	-1.39798	0.400482	2.41024e-05	0.00100424
LOC110673978	2174.66	-1.39805	0.787693	0.00302535	0.0316485
LOC110676364	59.9028	-1.3981	0.730411	0.00230289	0.0259647
LOC5576594	942.906	-1.40136	0.231675	1.20167e-10	5.40543e-08
LOC5573490	36.4427	-1.40237	1.16269	0.00392201	0.0379544
LOC5566567	74.4047	-1.40454	0.542673	0.000428228	0.00808428
LOC5572697	46.1573	-1.40562	0.528736	0.000350626	0.00695149
LOC5579471	821.121	-1.40805	0.388674	1.50172e-05	0.00070215
LOC5574700	38.6744	-1.41368	1.03414	0.00443858	0.0413581
LOC5570996	1941.96	-1.41611	0.470685	0.000121975	0.00334278
LOC5576103	573.336	-1.41703	0.540098	0.000384533	0.00746463
LOC5576812	48.7898	-1.41898	0.614558	0.000893113	0.0136584
LOC5565541	1842.78	-1.41993	0.531671	0.000335872	0.00677195
LOC5576779	37.6837	-1.42028	0.743613	0.00223956	0.0255377
LOC110675966	8.7372	-1.42042	0.882283	0.00373218	0.0367721
LOC23687720	241.772	-1.42076	0.545851	0.000406763	0.00778265
LOC5573821	1166.91	-1.42467	0.450267	7.41028e-05	0.00234061
LOC5578654	1303.45	-1.42553	0.363626	4.91068e-06	0.00030798
LOC5564863	299.753	-1.42651	0.623419	0.000933671	0.014032
LOC23687501	1158.61	-1.42908	0.4674	0.00010438	0.00299919
LOC5572950	235.271	-1.43101	0.685343	0.00149963	0.0193552
LOC5564456	73.8381	-1.4339	0.593656	0.000669193	0.011161
LOC5567102	28.6297	-1.43755	0.805033	0.00274792	0.0296354
LOC5574604	4769.84	-1.44138	0.616643	0.000812047	0.0128091
LOC5567768	171.282	-1.44387	0.713258	0.00169602	0.021011
LOC5565899	109.81	-1.44639	0.677691	0.00132107	0.0178769
LOC5568002	1344.87	-1.44702	0.680786	0.0013469	0.0181137
LOC5576867	1112.74	-1.45257	0.347613	1.78149e-06	0.000144345
LOC5578055	104.133	-1.45264	0.682409	0.00132707	0.0179395
LOC5567338	1535.86	-1.4537	0.818266	0.00270238	0.0294635
LOC5564869	255.943	-1.45513	0.231914	3.46884e-11	2.15481e-08
LOC5569620	588.748	-1.45543	0.441536	4.80373e-05	0.00167553
LOC5563869	102.287	-1.45633	0.876281	0.00319947	0.0330722
LOC5577721	1450.01	-1.45732	0.491284	0.000137985	0.0035857
LOC5570720	6.22769	-1.45941	0.922591	0.00348956	0.0352165
LOC5564882	1840.63	-1.46217	0.337512	9.44735e-07	8.8029e-05
LOC5566815	64.5002	-1.46289	0.714765	0.0015703	0.0200044
LOC5572579	126.008	-1.46318	0.999287	0.0037398	0.036804
LOC5569239	249.804	-1.46344	0.755998	0.0019767	0.0234878
LOC5572232	285.105	-1.46439	0.419816	2.49962e-05	0.00103516
LOC5579332	290.12	-1.46701	0.936204	0.0034679	0.0350688
LOC5566115	141.438	-1.47311	0.872733	0.00296893	0.0311833
LOC5564731	100.785	-1.47399	0.387533	7.99873e-06	0.000445912
LOC5571735	1829.72	-1.47601	0.587637	0.000500506	0.00901809
LOC110681315	877.112	-1.47645	0.444569	4.43614e-05	0.00158113
LOC5572646	2293.43	-1.47785	0.262582	1.66428e-09	5.42762e-07
LOC5573506	130.4	-1.47869	0.796302	0.00223458	0.025509
LOC5576223	1719.1	-1.48262	0.547604	0.000291912	0.00606367
LOC5566483	137.43	-1.48324	0.418047	2.04026e-05	0.000891094
LOC5568132	6395.5	-1.48501	0.721818	0.00148414	0.0192253
LOC5564013	451.583	-1.4851	0.519736	0.000189511	0.00451126
LOC5566411	124.199	-1.48648	1.01696	0.00347122	0.0350752
LOC5571450	2581.33	-1.49037	0.494527	0.000118422	0.00330087
LOC5569490	4.57313	-1.49046	1.02967	0.00343127	0.0348334
LOC5578423	226.233	-1.49103	0.685574	0.00113397	0.0159403
LOC5568917	402.512	-1.49108	0.70145	0.00126678	0.0173401
LOC5569974	267.62	-1.49407	0.725802	0.00145992	0.0190533
LOC5565048	1317.96	-1.49573	0.524108	0.000190618	0.0045129
LOC5578994	772.173	-1.49784	0.379283	4.66656e-06	0.000305906
LOC5568652	100.44	-1.49876	0.507616	0.000142188	0.00364409
LOC5574400	274.253	-1.50317	0.776319	0.00184204	0.0223529
LOC5570670	1579.32	-1.50497	0.540856	0.00023304	0.00522338
LOC5573287	873.408	-1.50583	0.788125	0.00192395	0.0230892
LOC5577999	10153.9	-1.50981	0.56866	0.000331617	0.00671729
LOC5567769	942.082	-1.52202	0.52765	0.000172266	0.00420038
LOC110674832	335.163	-1.52263	0.841972	0.0022214	0.0254418
LOC5565513	2135.46	-1.52268	0.514052	0.000137041	0.00358256
LOC5566335	3922.4	-1.52317	0.502208	0.000110735	0.00311996
LOC5577095	1703.56	-1.53145	0.457714	4.10929e-05	0.00149232
LOC5575162	3003.53	-1.53156	0.599835	0.000427757	0.00808428
LOC5564492	2386.82	-1.53413	0.436276	2.31441e-05	0.00097392
LOC5575776	20.703	-1.53876	0.756601	0.00142978	0.0187641
LOC5572780	635.758	-1.5394	0.303747	3.54814e-08	6.80668e-06
LOC5564962	1150.38	-1.54234	0.46496	4.51633e-05	0.00160096
LOC110679587	507.236	-1.54269	0.593118	0.000373776	0.0073102
LOC5570105	1392.19	-1.54329	0.391623	4.97771e-06	0.00031069
LOC5577612	183.036	-1.54356	0.521204	0.000136189	0.00357462
LOC5574208	612.249	-1.54555	0.304527	3.45525e-08	6.79321e-06
LOC5570233	5179.02	-1.54707	0.489733	7.47264e-05	0.00234893
LOC5580173	14382.1	-1.55003	0.658989	0.00069483	0.011459
LOC110679345	12.1613	-1.55601	1.43937	0.00163081	0.0204951
LOC5580278	778.254	-1.55648	0.523406	0.000130661	0.00348197
LOC5575995	7020.42	-1.56	0.531764	0.000146719	0.0037092
LOC5573623	1394.42	-1.56111	0.564522	0.000236329	0.00526095
LOC5572024	915.318	-1.56304	0.330755	1.87633e-07	2.45752e-05
LOC5564940	4.22745	-1.56554	1.07459	0.00265242	0.0290032
LOC5574161	6544.71	-1.56649	0.673527	0.000724739	0.011759
LOC5571429	1121.33	-1.56682	0.552917	0.000194584	0.00459847
LOC5575919	1075.74	-1.56707	0.255129	9.95958e-11	4.99703e-08
LOC5575050	60.3181	-1.56821	0.557489	0.000206064	0.00475994
LOC5566303	1338.02	-1.56861	0.262676	2.77161e-10	1.12986e-07
LOC5566404	382.898	-1.57111	0.412548	8.29953e-06	0.000459526
LOC5574907	71.0228	-1.57444	0.825558	0.00169483	0.021011
LOC5579527	379.741	-1.57454	0.646296	0.000550966	0.00968129
LOC110681474	3.83355	-1.57754	1.36951	0.00170767	0.0211352
LOC5571609	4648.91	-1.57783	0.595999	0.000320948	0.00652968
LOC5568521	3859.99	-1.58118	0.446292	2.13219e-05	0.00091307
LOC5570299	277.385	-1.58235	0.605783	0.000350639	0.00695149
LOC5568029	68.8389	-1.58297	0.929096	0.00222054	0.0254418
LOC5571331	53.8097	-1.58308	0.779099	0.00132866	0.0179424
LOC5580129	1369.99	-1.58331	0.61435	0.000383382	0.00745338
LOC5565834	3345.09	-1.58407	0.667279	0.000633015	0.0107803
LOC5574799	1189.51	-1.59	0.385483	2.5076e-06	0.000181731
LOC5578205	38.1881	-1.59117	0.432468	1.33012e-05	0.000642647
LOC23687597	116.698	-1.59924	0.912975	0.00201602	0.0237343
LOC5572641	110.072	-1.59962	0.703536	0.000781114	0.012472
LOC5576871	40.4733	-1.60111	0.671159	0.000602888	0.0104306
LOC5564228	150.26	-1.60121	0.368758	1.04426e-06	9.45996e-05
LOC5568365	2799.46	-1.6053	0.718715	0.00084636	0.0132542
LOC5574363	400.759	-1.60546	0.360338	6.49273e-07	6.46547e-05
LOC5570888	3.35193	-1.60825	1.17812	0.00212271	0.0246578
LOC5577252	515.583	-1.60986	0.596299	0.000271874	0.0057951
LOC5571046	225.745	-1.61142	0.455782	2.19287e-05	0.000928764
LOC5570689	781.099	-1.6154	0.595832	0.000262523	0.00566866
LOC5565701	5837.39	-1.61566	0.581391	0.000218857	0.00496798
LOC5565973	242.131	-1.61649	0.763505	0.00106026	0.0152661
LOC5579326	1522.02	-1.62669	0.320645	3.86821e-08	7.20869e-06
LOC5564471	35.0799	-1.62677	0.758881	0.000987992	0.0145467
LOC5564798	7449.73	-1.62861	0.554243	0.00013938	0.00360362
LOC5569500	687.621	-1.63141	0.385552	1.67887e-06	0.000138613
LOC5572044	320.967	-1.63394	0.584893	0.000207351	0.00477053
LOC5567466	595.701	-1.6367	0.511609	6.44449e-05	0.00211759
LOC5580291	60.374	-1.64338	1.00973	0.00199515	0.0235749
LOC110677096	34.3258	-1.64414	0.753119	0.000885702	0.0135929
LOC5579419	694.602	-1.64733	0.432009	8.34862e-06	0.000459526
LOC5566990	25665.3	-1.65099	0.625592	0.000306091	0.00630707
LOC5576269	57.1935	-1.6531	0.779385	0.000987037	0.0145467
LOC5567309	116.299	-1.65442	0.908416	0.00161273	0.0203267
LOC5570071	41.679	-1.65581	0.756095	0.0008566	0.013356
LOC5567821	2283.33	-1.65716	0.538218	9.14565e-05	0.00272386
LOC5571216	90.4274	-1.65721	0.65634	0.000403579	0.00774219
LOC5564720	547.309	-1.66131	0.683062	0.000500382	0.00901809
LOC5572751	265.218	-1.66436	0.545637	9.90061e-05	0.00288289
LOC5564353	1172.34	-1.66455	0.420065	4.83902e-06	0.000307514
LOC5567703	106.647	-1.66554	0.521243	6.44426e-05	0.00211759
LOC5565366	1924.71	-1.67026	0.442864	9.7213e-06	0.000507258
LOC5566092	7899.04	-1.67394	0.562391	0.0001215	0.00334278
LOC23687983	397.118	-1.67618	0.890644	0.00141083	0.0186245
LOC5579021	1475.02	-1.67872	0.557069	0.00010905	0.00308582
LOC5573401	2722.32	-1.68071	0.358894	2.53097e-07	3.1719e-05
LOC5575898	3013.95	-1.68186	0.520272	5.71363e-05	0.00192133
LOC5577077	65.6607	-1.68413	0.612035	0.000221642	0.00501813
LOC5565778	1030.93	-1.68789	0.504969	4.06087e-05	0.00148387
LOC5568488	386.165	-1.68956	0.391978	1.25259e-06	0.000110658
LOC110678176	161.883	-1.6918	0.497544	3.38002e-05	0.00130838
LOC5578839	9631.53	-1.6935	0.53584	7.05388e-05	0.00225875
LOC5574279	422.934	-1.69807	0.43451	5.95535e-06	0.000354738
LOC5567988	878.588	-1.69949	0.428943	4.87968e-06	0.000307514
LOC5574348	1117.09	-1.70034	0.372633	4.34178e-07	4.6425e-05
LOC5566108	672.254	-1.70219	0.409605	2.33273e-06	0.000171923
LOC5577630	4104.02	-1.70267	0.610984	0.00019863	0.00465193
LOC5570685	20.9996	-1.70308	0.74279	0.000640594	0.0108527
LOC5575406	57.6069	-1.70429	0.719161	0.000541992	0.00957777
LOC5572722	1971.35	-1.70439	0.932486	0.00141153	0.0186245
LOC5569738	3299.57	-1.70636	0.556988	9.27901e-05	0.00275679
LOC5574265	6.15679	-1.70916	1.07489	0.00163778	0.0205629
LOC5575492	7247.16	-1.71037	0.545365	7.50082e-05	0.00235212
LOC5569899	918.263	-1.71256	0.376473	4.63913e-07	4.80297e-05
LOC5574141	285.552	-1.71673	0.385785	7.08868e-07	6.95277e-05
LOC5572885	67.2972	-1.71894	0.602797	0.000164836	0.00406481
LOC110673997	663.039	-1.71909	0.680335	0.000371657	0.00727968
LOC5574904	12.4859	-1.71929	0.959772	0.001412	0.0186245
LOC5565452	967.02	-1.71986	0.690023	0.000402152	0.00773757
LOC5573759	3.12265	-1.72525	1.3052	0.00128805	0.0175027
LOC5571183	4900.94	-1.72571	0.635218	0.000232167	0.00522177
LOC5573277	335.281	-1.72829	0.648357	0.000262973	0.00566866
LOC5564765	1476.35	-1.72964	0.517221	3.97144e-05	0.0014641
LOC5563913	220.457	-1.73001	0.414052	2.14667e-06	0.00016281
LOC5575522	429.194	-1.73001	0.720517	0.000486754	0.00884154
LOC5573016	1641.94	-1.73284	0.412381	1.95574e-06	0.000152866
LOC5572650	1643.06	-1.74127	0.489506	2.00325e-05	0.00087988
LOC5573756	289.994	-1.74312	0.39148	7.06045e-07	6.95277e-05
LOC5574977	3728.68	-1.74609	0.600757	0.000138783	0.00359925
LOC5573031	9272.81	-1.7525	0.522802	3.82918e-05	0.00143953
LOC5580036	1997.83	-1.75837	0.565115	7.78884e-05	0.00241343
LOC5573297	535.133	-1.76107	0.565954	7.76878e-05	0.00241295
LOC5573193	190.866	-1.76287	0.379406	3.07764e-07	3.64792e-05
LOC5575301	327.137	-1.76321	0.453293	6.3456e-06	0.000374942
LOC5576783	46.9721	-1.76446	1.07323	0.001354	0.0181745
LOC5568078	3771.5	-1.76926	0.554868	6.18537e-05	0.00205313
LOC5565223	305.454	-1.7732	0.447495	4.86382e-06	0.000307514
LOC5577066	1206.7	-1.78464	0.487705	1.40544e-05	0.000671572
LOC5564989	801.924	-1.79027	0.622261	0.000143372	0.00365914
LOC5572629	14.4334	-1.79184	0.773752	0.000525165	0.00934621
LOC5572656	29.4567	-1.79734	0.855503	0.000768851	0.0123215
LOC5569237	4731.44	-1.79859	0.611447	0.000119928	0.00332864
LOC5570688	91.3304	-1.80315	0.406895	7.74918e-07	7.37869e-05
LOC5574429	1013.69	-1.80325	0.50134	1.71411e-05	0.000781837
LOC5564047	1902.24	-1.80645	0.489686	1.26017e-05	0.000618003
LOC5578359	50.6032	-1.8143	0.595605	8.90028e-05	0.00267437
LOC5567660	38076.2	-1.81493	0.527426	2.80073e-05	0.00114173
LOC5568430	3648.83	-1.81724	0.405182	6.18699e-07	6.25653e-05
LOC23687933	537.599	-1.82071	0.729433	0.000343122	0.00687563
LOC5573968	5604.55	-1.83402	0.544284	3.44211e-05	0.00131678
LOC5568941	1090.44	-1.83891	0.357777	3.07313e-08	6.16753e-06
LOC5577691	203.121	-1.84059	0.642545	0.000139616	0.00360362
LOC5574364	190.846	-1.84255	0.436898	1.82519e-06	0.000146071
LOC5572964	261.007	-1.84892	1.14258	0.00102169	0.0149083
LOC5576879	257.316	-1.85102	0.406526	4.60318e-07	4.80297e-05
LOC5564252	350.284	-1.85363	0.293516	4.16639e-11	2.36307e-08
LOC5577026	2290.35	-1.86237	0.50343	1.18114e-05	0.00058809
LOC5570010	16.5344	-1.86289	0.945421	0.000792107	0.0125814
LOC5570812	335.34	-1.86678	0.456822	2.98638e-06	0.00021058
LOC5573489	1680.9	-1.86679	0.507352	1.25842e-05	0.000618003
LOC5564467	227.663	-1.87103	0.494621	8.85967e-06	0.000475615
LOC5577947	4268.1	-1.87302	0.737303	0.000285938	0.0059737
LOC5569074	1242.55	-1.88099	0.57066	4.11268e-05	0.00149232
LOC5572986	2187.79	-1.88153	0.954875	0.000754278	0.0121141
LOC5575358	4.66057	-1.88342	1.7533	0.000650335	0.0109607
LOC5567708	357.773	-1.88464	0.665578	0.000143103	0.00365914
LOC5572993	157.06	-1.89129	0.592698	5.50184e-05	0.00186419
LOC5570873	38.3324	-1.89139	0.707575	0.000206525	0.00475994
LOC5576246	257.428	-1.89491	0.834637	0.000467591	0.00857907
LOC110678059	51.2048	-1.89603	0.573838	3.9595e-05	0.0014641
LOC5578811	43.8575	-1.90408	0.668494	0.000133649	0.00352926
LOC5577113	8941.54	-1.91264	0.571091	3.41233e-05	0.00131309
LOC110680561	3681.93	-1.91378	0.527302	1.432e-05	0.000679291
LOC5566726	3681.93	-1.91378	0.527302	1.432e-05	0.000679291
LOC5575993	4027.97	-1.91496	0.653894	0.000107758	0.00306254
LOC5576722	1933.38	-1.92126	0.567754	3.05034e-05	0.00121687
LOC5580066	330.379	-1.92165	0.43295	7.25546e-07	7.06325e-05
LOC5571274	568.118	-1.93069	0.513517	9.18053e-06	0.00049082
LOC5569603	1735.58	-1.93266	0.314571	1.15445e-10	5.40543e-08
LOC5574256	8.31436	-1.93426	1.03234	0.000713451	0.0116276
LOC5564142	44.191	-1.93551	0.673953	0.000120541	0.00333147
LOC5572509	1623.55	-1.94117	0.274287	2.42491e-13	1.75738e-10
LOC5565774	2076.41	-1.94613	0.519183	9.41152e-06	0.000496638
LOC5571907	2363.37	-1.95209	0.511198	7.38224e-06	0.000424235
LOC5566334	939.39	-1.95656	0.54917	1.70283e-05	0.000781837
LOC5569898	1717.23	-1.96452	0.547871	1.57108e-05	0.000729348
LOC5565311	103.643	-1.96973	1.05313	0.000642941	0.0108783
LOC5579191	67.0888	-1.97038	0.824373	0.000321354	0.00652968
LOC5571503	49.4791	-1.9718	0.962771	0.000541843	0.00957777
LOC5578538	1656.17	-1.97997	0.485128	2.82607e-06	0.000201454
LOC5570472	2614.57	-1.99274	0.598541	3.30059e-05	0.00129298
LOC5574015	7109.18	-1.99495	0.618668	4.42268e-05	0.00158065
LOC5574050	184.577	-2.00086	0.448506	6.243e-07	6.26461e-05
LOC5564472	247.798	-2.00321	0.698479	0.000109512	0.00309218
LOC5564418	122.617	-2.0068	0.725135	0.000137539	0.00358506
LOC5572132	572.332	-2.00927	0.281581	1.48294e-13	1.13794e-10
LOC5571173	2172.24	-2.01108	0.618149	3.99554e-05	0.0014641
LOC5578796	9750.36	-2.01128	0.554137	1.29988e-05	0.000630371
LOC5574987	119.444	-2.0126	0.709721	0.000116335	0.00324966
LOC5568897	29.5157	-2.02127	0.945866	0.000425808	0.00806192
LOC5573135	464.987	-2.02629	0.694156	9.32474e-05	0.00275679
LOC5566725	1780.62	-2.03142	0.491638	2.22886e-06	0.0001671
LOC5574375	304.184	-2.03437	0.437476	2.70261e-07	3.326e-05
LOC5570872	207.121	-2.0397	0.573685	1.58563e-05	0.000733495
LOC5578167	1938.31	-2.04197	0.495196	2.27493e-06	0.00016958
LOC23687404	15509.2	-2.04211	0.570617	1.47044e-05	0.000689996
LOC5577772	495.279	-2.04521	0.62573	3.65281e-05	0.0013852
LOC5572223	87.7756	-2.04582	0.582682	1.80276e-05	0.000810932
LOC5578315	251.988	-2.04647	0.824721	0.000230717	0.0051981
LOC5571993	26.3212	-2.04935	0.839352	0.000246682	0.00541746
LOC5573990	2634.51	-2.0536	0.560718	1.11267e-05	0.00056478
LOC5575914	26488.6	-2.05565	0.488895	1.64817e-06	0.000136945
LOC5577708	1789.08	-2.05731	0.736956	0.000118941	0.00330828
LOC5565721	602.873	-2.06346	0.62995	3.48769e-05	0.00132644
LOC5573026	9.03305	-2.06641	1.05347	0.000450373	0.00835204
LOC110676084	99.5292	-2.06963	0.749866	0.000124706	0.00339375
LOC5576873	31.0873	-2.07448	0.719499	9.34394e-05	0.00275679
LOC5572962	1008.12	-2.07841	1.11349	0.000460393	0.00847084
LOC5566236	5011.36	-2.07904	0.593207	1.75723e-05	0.000793186
LOC5568444	8898.77	-2.08142	0.572233	1.16255e-05	0.000585538
LOC5572750	917.569	-2.08143	0.480314	9.6703e-07	8.94675e-05
LOC5575330	57.3307	-2.08388	0.658795	4.58137e-05	0.00161524
LOC5566813	130.113	-2.08423	0.730309	9.82446e-05	0.00287355
LOC5571150	8974.19	-2.08439	0.526337	3.92696e-06	0.000265426
LOC5577770	82.0181	-2.08925	0.569336	1.0382e-05	0.000534339
LOC110680958	3.63965	-2.08934	1.18067	0.000458701	0.00845162
LOC5565670	4570.79	-2.10824	0.519553	2.68267e-06	0.000192282
LOC5570162	6.24204	-2.11692	1.37178	0.000414854	0.00790039
LOC5577366	324.47	-2.1193	0.461116	3.10402e-07	3.64792e-05
LOC5576127	3004.55	-2.13243	0.515634	1.94891e-06	0.000152866
LOC5578303	4193.8	-2.14028	0.677926	4.23468e-05	0.00153023
LOC5569497	4349.47	-2.15164	0.573738	7.32082e-06	0.000422567
LOC5569110	708.003	-2.15357	0.464313	2.46761e-07	3.12524e-05
LOC5563997	166.916	-2.15418	0.811404	0.000130697	0.00348197
LOC5577237	684.566	-2.15553	0.451137	1.32011e-07	1.89239e-05
LOC5575986	4242.3	-2.15601	0.472564	3.41208e-07	3.93899e-05
LOC5564065	628.202	-2.15643	0.479607	4.51106e-07	4.74571e-05
LOC5574991	363.14	-2.15959	0.588853	9.44164e-06	0.000496638
LOC5578329	12.7115	-2.16572	0.988814	0.000269662	0.00575736
LOC5570152	119.983	-2.17034	0.702151	4.74627e-05	0.00165992
LOC5571949	63.5304	-2.17166	0.916618	0.000207813	0.00477275
LOC5571293	4178.9	-2.17537	0.635674	1.9319e-05	0.000854293
LOC5580175	201.094	-2.206	0.810261	0.000101739	0.00292976
LOC5566654	1279.66	-2.20621	0.457485	9.97202e-08	1.46163e-05
LOC5572437	173.327	-2.2074	0.43915	3.79263e-08	7.17027e-06
LOC5568986	4977.42	-2.21039	0.375517	3.74885e-10	1.43834e-07
LOC5574516	8114.62	-2.21428	0.711019	4.11834e-05	0.00149232
LOC5576503	846.778	-2.21523	0.708297	3.97599e-05	0.0014641
LOC5568837	145.985	-2.21797	0.61038	9.54136e-06	0.000499867
LOC5575798	245.596	-2.22221	0.548029	2.29304e-06	0.000169959
LOC5576981	578.013	-2.23321	0.888814	0.000141116	0.00362374
LOC5567423	2195.35	-2.23748	0.604231	7.41676e-06	0.000424349
LOC110677765	1835.28	-2.24388	0.720305	3.87444e-05	0.0014482
LOC5572471	32.2573	-2.25352	0.660992	1.74261e-05	0.000789317
LOC5572356	19.7349	-2.25509	0.89096	0.000129435	0.00346709
LOC5575859	106.396	-2.25515	0.907578	0.00013978	0.00360362
LOC5575386	8457.12	-2.26148	0.538804	1.26393e-06	0.000110658
LOC5574746	5020.99	-2.26447	0.559848	2.21396e-06	0.000166943
LOC5580231	18493.2	-2.26856	0.623588	8.60839e-06	0.000471834
LOC5563606	176.547	-2.27277	0.909943	0.000130791	0.00348197
LOC5565306	215.841	-2.27668	0.908852	0.000127939	0.00343408
LOC5576419	425.128	-2.27678	0.663523	1.56591e-05	0.000729348
LOC5572985	283.665	-2.29947	0.752568	3.98563e-05	0.0014641
LOC5572368	112.717	-2.30269	1.08796	0.000195388	0.0046091
LOC5576353	9679.9	-2.31376	0.596843	3.64579e-06	0.000249002
LOC5577029	33.6306	-2.31602	0.700434	2.04245e-05	0.000891094
LOC5569487	1155.17	-2.31646	0.383037	1.16353e-10	5.40543e-08
LOC5577345	1429.26	-2.31889	0.468094	4.39865e-08	7.79e-06
LOC5570772	1341.53	-2.33089	0.728677	2.62008e-05	0.00107481
LOC5577369	3571.33	-2.33171	0.496486	1.40955e-07	1.99864e-05
LOC110675519	209.058	-2.33492	0.665134	1.11078e-05	0.00056478
LOC110674013	425.703	-2.33555	0.512317	2.55308e-07	3.1719e-05
LOC5578666	151.233	-2.3415	0.58173	2.05969e-06	0.000158051
LOC110679416	3.95892	-2.34259	1.43565	0.00021898	0.00496798
LOC5565921	4455.86	-2.34375	0.428079	2.92924e-09	8.86392e-07
LOC5568364	6859.72	-2.34583	0.952633	0.000113762	0.00319145
LOC110678469	2281.78	-2.35009	0.585238	2.09469e-06	0.000159797
LOC5564138	1072.57	-2.35181	0.458783	1.77132e-08	3.78801e-06
LOC5568141	21605.6	-2.35649	0.542987	6.06405e-07	6.18012e-05
LOC5568539	747.501	-2.36118	0.416011	9.29877e-10	3.46578e-07
LOC5575223	6006.06	-2.36408	0.598599	2.57278e-06	0.000185425
LOC5574054	13699.8	-2.36901	0.832849	5.4155e-05	0.00184452
LOC5579959	362.411	-2.37382	0.691443	1.27769e-05	0.000621919
LOC5572301	106.455	-2.39525	0.579016	1.22791e-06	0.000109713
LOC5567927	3104.74	-2.40155	0.738102	1.94701e-05	0.000858066
LOC5572927	616.929	-2.40375	0.468725	1.56749e-08	3.52551e-06
LOC5571304	7519.76	-2.40428	0.505638	9.32153e-08	1.39769e-05
LOC5572258	287.82	-2.41012	0.535986	2.85174e-07	3.44454e-05
LOC5567031	23716.8	-2.41371	0.541788	3.36646e-07	3.92103e-05
LOC110678504	1840.79	-2.41534	0.510701	1.02124e-07	1.48023e-05
LOC5566203	416.994	-2.42028	0.528685	1.97259e-07	2.54777e-05
LOC5566459	2061.26	-2.42371	0.806364	3.35223e-05	0.00130149
LOC5576501	5233.05	-2.425	0.521765	1.43994e-07	2.01978e-05
LOC5569213	228.928	-2.43779	0.601084	1.51014e-06	0.000128757
LOC5573556	4965.32	-2.44118	0.482548	2.03281e-08	4.20922e-06
LOC5576729	665.293	-2.4415	0.498463	4.41901e-08	7.79e-06
LOC5576736	16.3499	-2.45429	0.619694	2.0421e-06	0.000157629
LOC5579027	2987.68	-2.47177	0.401389	4.12586e-11	2.36307e-08
LOC5563562	31.2457	-2.47427	0.759494	1.6235e-05	0.000748357
LOC5575049	1190.66	-2.49501	0.350128	5.94991e-14	4.85104e-11
LOC110676249	736.885	-2.50142	0.901068	4.39254e-05	0.0015742
LOC5566384	25.5486	-2.51328	0.62864	1.56289e-06	0.000131835
LOC5565332	4.88071	-2.51744	1.09606	8.61126e-05	0.00261242
LOC5568131	2402.68	-2.55655	0.724439	6.35202e-06	0.000374942
LOC5573238	3615.67	-2.55775	0.598088	4.96225e-07	5.09705e-05
LOC5572585	961.664	-2.56475	0.706846	4.63887e-06	0.000305906
LOC5572995	41.0105	-2.56914	0.800681	1.44383e-05	0.000682419
LOC5565800	326.481	-2.57364	0.641709	1.2906e-06	0.00011224
LOC5564134	53.6851	-2.57498	0.651139	1.56645e-06	0.000131835
LOC5566824	5157.99	-2.59322	0.58108	2.13332e-07	2.72835e-05
LOC5575669	330.597	-2.60487	0.886765	2.40932e-05	0.00100424
LOC23687387	482.405	-2.61159	0.63127	7.39326e-07	7.14408e-05
LOC5564443	4505.21	-2.61315	0.79345	1.04041e-05	0.000534339
LOC5579187	3757.81	-2.61856	0.679669	1.98388e-06	0.000154046
LOC5569294	390.565	-2.6486	0.518255	9.30114e-09	2.24691e-06
LOC5570911	981.045	-2.64894	0.823156	1.13858e-05	0.000575689
LOC110675359	19.4917	-2.65565	1.24182	6.77711e-05	0.00219919
LOC5571755	639.317	-2.66872	0.289643	1.22145e-21	3.18677e-18
LOC5572959	245.272	-2.67077	0.730213	3.22145e-06	0.000224726
LOC5579918	29.3334	-2.67149	0.856157	1.34568e-05	0.000647765
LOC5565119	246.856	-2.67276	0.623258	3.51746e-07	3.99002e-05
LOC5578358	43.3903	-2.67407	0.922186	2.13481e-05	0.00091307
LOC110676139	758.588	-2.67877	0.697348	1.7564e-06	0.000143202
LOC5575274	4451.95	-2.67881	0.460034	1.77727e-10	7.72817e-08
LOC5574410	903.632	-2.71211	0.193476	4.42036e-46	5.76635e-42
LOC5580149	21.4485	-2.71221	1.02836	3.04236e-05	0.00121687
LOC5568272	63.6168	-2.71991	0.611189	1.60035e-07	2.17465e-05
LOC5573391	356.618	-2.72274	0.454826	5.95032e-11	3.23425e-08
LOC5575370	96.2502	-2.73299	0.648571	3.98333e-07	4.3666e-05
LOC5571981	608.781	-2.74153	0.527669	4.65011e-09	1.23797e-06
LOC5573976	2775.6	-2.7654	0.584726	4.15279e-08	7.52404e-06
LOC5567620	953.335	-2.78161	0.544735	6.50392e-09	1.6636e-06
LOC5573987	3318.97	-2.78512	0.605569	7.01485e-08	1.07657e-05
LOC5569145	6057.59	-2.82479	0.61029	5.47816e-08	8.71495e-06
LOC5572583	1554.23	-2.83634	1.08574	2.18326e-05	0.000927706
LOC5571516	243.247	-2.85232	0.816789	3.09377e-06	0.00021698
LOC5577221	223.987	-2.85683	0.554105	4.03737e-09	1.09724e-06
LOC5575836	474.884	-2.86596	0.805291	2.45508e-06	0.000179924
LOC5572925	2401.09	-2.87963	0.597841	1.96953e-08	4.14395e-06
LOC5573867	163.89	-2.89369	0.673057	1.77102e-07	2.38174e-05
LOC5566151	4001.36	-2.94774	0.634708	3.48904e-08	6.79321e-06
LOC5568292	14056.2	-3.0245	0.538345	1.98726e-10	8.36251e-08
LOC5580307	555.754	-3.08882	0.591393	1.34846e-09	4.62912e-07
LOC5580315	19258.9	-3.20302	0.619738	1.19623e-09	4.21751e-07
LOC5569002	656.422	-3.20309	1.14937	5.27197e-06	0.000323689
LOC5566809	6293.7	-3.25541	1.17493	4.6498e-06	0.000305906
LOC5566696	747.104	-3.46189	0.66488	3.65647e-10	1.43834e-07
LOC110681502	224.102	-4.26505	0.660174	5.34877e-15	4.9839e-12
LOC110678326	6.96196	-5.75931	8.40544	0.000201454	0.0046928
LOC5570300	101.962	-14.4716	3.39456	3.69998e-07	4.16088e-05
LOC5570357	8.99873	-15.1184	3.10254	9.62275e-08	1.42646e-05
LOC5569108	191.966	-19.6795	7.98049	3.97138e-06	0.000267044
